# Supplementary material for: 2,2′-Bis(meth­oxy­meth­oxy)-3-methyl-1,1′-binaphth­yl
Source: Acta Crystallogr Sect E Struct Rep Online. 2011 Aug 17;67(Pt 9):o2370. doi: 10.1107/S1600536811031722 (PMC3200832; doi:10.1107/S1600536811031722)
Supplement: Supplementary file 1 [file e-67-o2370-sup1.cif]

##############################################################################
#                                                                            #
# This CIF contains the data in a paper accepted for publication in          #
# Acta Crystallographica Section E. It conforms to the requirements of       #
# Notes for Authors for Acta Crystallographica Section E, and has been       #
# peer reviewed under the auspices of the IUCr Commission on Journals.       #
#                                                                            #
# Full details of the Crystallographic Information File format               #
# are given in the paper "The Crystallographic Information File (CIF):       #
# a New Standard Archive File for Crystallography" by S. R. Hall, F. H.      #
# Allen and I. D. Brown [Acta Cryst. (1991), A47, 655-685].                  #
#                                                                            #
# The current version of the core CIF dictionary is obtainable from          #
# ftp://ftp.iucr.org/pub/cif_core.dic.                                       #
#                                                                            #
# Software is freely available for graphical display of the structure(s)     #
# in this CIF. For information consult the CIF software page                 #
# http://www.iucr.org/resources/cif/software.                                #
#                                                                            #
# This file may be used for bona fide research purposes within the           #
# scientific community so long as proper attribution is given to the journal # 
# article from which it was obtained.                                        #
#                                                                            #
##############################################################################
data_I
_audit_creation_method     SHELXL-97
_chemical_name_systematic
;
2,2'-Bis(methoxymethoxy)-3-methyl-1,1'-binaphthyl
;
_chemical_name_common     ?
_chemical_formula_moiety     'C25 H24 O4'
_chemical_formula_sum     'C25 H24 O4'
_chemical_formula_iupac     'C25 H24 O4'
_chemical_formula_weight     388.44
_chemical_melting_point     ?
_symmetry_cell_setting     orthorhombic
_symmetry_space_group_name_H-M     'P 21 21 21'
_symmetry_space_group_name_Hall     'P 2ac 2ab'
loop_
    _symmetry_equiv_pos_as_xyz
    'x, y, z'
    '-x+1/2, -y, z+1/2'
    '-x, y+1/2, -z+1/2'
    'x+1/2, -y+1/2, -z'
_cell_length_a     8.1928(3)
_cell_length_b     14.3757(5)
_cell_length_c     17.1839(6)
_cell_angle_alpha     90.00
_cell_angle_beta     90.00
_cell_angle_gamma     90.00
_cell_volume     2023.87(12)
_cell_formula_units_Z     4
_cell_measurement_reflns_used     6636
_cell_measurement_theta_min     5.723
_cell_measurement_theta_max     47.495
_cell_measurement_temperature     293(2)
_exptl_crystal_description     prismatic
_exptl_crystal_colour     'translucent colourless'
_exptl_crystal_size_max     0.36
_exptl_crystal_size_mid     0.28
_exptl_crystal_size_min     0.1
_exptl_crystal_density_diffrn     1.275
_exptl_crystal_density_meas     ?
_exptl_crystal_density_method     'not measured'
_exptl_crystal_F_000     824
_exptl_absorpt_coefficient_mu     0.085
_exptl_absorpt_correction_type     multi-scan
_exptl_absorpt_process_details     '(SADABS; Sheldrick, 2003)'
_exptl_absorpt_correction_T_min     0.880245
_exptl_absorpt_correction_T_max     1.000000
_exptl_special_details     ?
_diffrn_ambient_temperature     293(2)
_diffrn_radiation_type     MoK\a
_diffrn_radiation_wavelength     0.71073
_diffrn_radiation_source     'fine-focus sealed tube'
_diffrn_radiation_monochromator     graphite
_diffrn_measurement_device_type     'Bruker APEXII'
_diffrn_measurement_method     '\f and \w'
_diffrn_detector_area_resol_mean     ?
_diffrn_reflns_number     30280
_diffrn_reflns_av_R_equivalents     0.0496
_diffrn_reflns_av_sigmaI/netI     0.0167
_diffrn_reflns_theta_min     3.70
_diffrn_reflns_theta_max     25.02
_diffrn_reflns_theta_full     25.02
_diffrn_measured_fraction_theta_max     0.994
_diffrn_measured_fraction_theta_full     0.994
_diffrn_reflns_limit_h_min     -9
_diffrn_reflns_limit_h_max     9
_diffrn_reflns_limit_k_min     -17
_diffrn_reflns_limit_k_max     17
_diffrn_reflns_limit_l_min     -20
_diffrn_reflns_limit_l_max     19
_diffrn_standards_number     0
_diffrn_standards_interval_count     0
_diffrn_standards_interval_time     0
_diffrn_standards_decay_%     0
_refine_special_details
;
Refinement of <i>F</i>^2^ against ALL reflections. The weighted <i>R</i>-factor
<i>wR</i> and goodness of fit <i>S</i> are based on <i>F</i>^2^, conventional
<i>R</i>-factors <i>R</i> are based on <i>F</i>, with <i>F</i> set to zero for
negative <i>F</i>^2^. The threshold expression of <i>F</i>^2^ >
\s(<i>F</i>^2^) is used only for calculating <i>R</i>-factors(gt) <i>etc</i>.
and is not relevant to the choice of reflections for refinement.
<i>R</i>-factors based on <i>F</i>^2^ are statistically about twice as large
as those based on <i>F</i>, and <i>R</i>- factors based on ALL data will be
even larger.
;
_reflns_number_total     2046
_reflns_number_gt     1790
_reflns_threshold_expression     I>2\s(I)
_refine_ls_structure_factor_coef     Fsqd
_refine_ls_matrix_type     full
_refine_ls_R_factor_all     0.0385
_refine_ls_R_factor_gt     0.0308
_refine_ls_wR_factor_gt     0.0751
_refine_ls_wR_factor_ref     0.0806
_refine_ls_goodness_of_fit_ref     1.050
_refine_ls_restrained_S_all     1.050
_refine_ls_number_reflns     2046
_refine_ls_number_parameters     265
_refine_ls_number_restraints     0
_refine_ls_hydrogen_treatment     constr
_refine_ls_weighting_scheme     calc
_refine_ls_weighting_details
         'calc w=1/[\s^2^(Fo^2^)+(0.0389P)^2^+0.3304P] where P=(Fo^2^+2Fc^2^)/3'
_atom_sites_solution_hydrogens     geom
_atom_sites_solution_primary     direct
_atom_sites_solution_secondary     difmap
_refine_ls_shift/su_max     0.000
_refine_ls_shift/su_mean     0.000
_refine_diff_density_max     0.093
_refine_diff_density_min     -0.108
_refine_ls_extinction_method     none
_refine_ls_extinction_coef     ?
_refine_ls_abs_structure_Flack     ?
loop_
    _atom_type_symbol
    _atom_type_description
    _atom_type_scat_dispersion_real
    _atom_type_scat_dispersion_imag
    _atom_type_scat_source
    'C' 'C' 0.0033 0.0016
                         'International Tables Vol C Tables 4.2.6.8 and 6.1.1.4'
    'H' 'H' 0.0000 0.0000
                         'International Tables Vol C Tables 4.2.6.8 and 6.1.1.4'
    'O' 'O' 0.0106 0.0060
                         'International Tables Vol C Tables 4.2.6.8 and 6.1.1.4'
_computing_data_collection     'APEX2 (Bruker--Nonius, 2004)'
_computing_cell_refinement     'SAINT (Bruker, 2003)'
_computing_data_reduction     'SAINT (Bruker, 2003)'
_computing_structure_solution     'SHELXS97 (Sheldrick, 2008)'
_computing_structure_refinement     'SHELXL97 (Sheldrick, 2008)'
_computing_molecular_graphics     'ORTEPII (Johnson, 1976)'
_computing_publication_material     'SHELXL97 (Sheldrick, 2008)'
loop_
    _atom_site_type_symbol
    _atom_site_label
    _atom_site_fract_x
    _atom_site_fract_y
    _atom_site_fract_z
    _atom_site_U_iso_or_equiv
    _atom_site_adp_type
    _atom_site_calc_flag
    _atom_site_refinement_flags
    _atom_site_occupancy
    _atom_site_symmetry_multiplicity
    _atom_site_disorder_assembly
    _atom_site_disorder_group
    C C1 0.7073(2) 0.69011(14) 0.84338(12) 0.0369(5) Uani d . 1 1 . .
    C C2 0.6711(2) 0.61570(15) 0.89082(13) 0.0405(5) Uani d . 1 1 . .
    O O1 0.73545(19) 0.52875(10) 0.87448(9) 0.0491(4) Uani d . 1 1 . .
    C C11 0.6355(3) 0.47209(18) 0.82486(19) 0.0677(7) Uani d . 1 1 . .
    H H11A 0.5365 0.4542 0.8519 0.081 Uiso calc R 1 1 . .
    H H11B 0.6053 0.5066 0.7786 0.081 Uiso calc R 1 1 . .
    O O2 0.7235(3) 0.39398(12) 0.80452(14) 0.0821(6) Uani d . 1 1 . .
    C C12 0.8311(5) 0.4088(2) 0.7413(2) 0.0951(11) Uani d . 1 1 . .
    H H12A 0.9070 0.4572 0.7544 0.143 Uiso calc R 1 1 . .
    H H12B 0.7695 0.4268 0.6962 0.143 Uiso calc R 1 1 . .
    H H12C 0.8896 0.3524 0.7305 0.143 Uiso calc R 1 1 . .
    C C3 0.5780(3) 0.62609(16) 0.96027(12) 0.0443(5) Uani d . 1 1 . .
    C C13 0.5472(4) 0.54406(19) 1.01259(16) 0.0659(7) Uani d . 1 1 . .
    H H13A 0.4833 0.5635 1.0565 0.099 Uiso calc R 1 1 . .
    H H13B 0.6495 0.5194 1.0304 0.099 Uiso calc R 1 1 . .
    H H13C 0.4892 0.4969 0.9843 0.099 Uiso calc R 1 1 . .
    C C4 0.5214(3) 0.71246(16) 0.97842(12) 0.0459(5) Uani d . 1 1 . .
    H H4 0.4591 0.7199 1.0232 0.055 Uiso calc R 1 1 . .
    C C5 0.5535(3) 0.79062(15) 0.93211(12) 0.0415(5) Uani d . 1 1 . .
    C C6 0.4929(3) 0.88020(17) 0.95132(14) 0.0549(6) Uani d . 1 1 . .
    H H6 0.4272 0.8875 0.9950 0.066 Uiso calc R 1 1 . .
    C C7 0.5291(4) 0.95506(18) 0.90699(15) 0.0628(7) Uani d . 1 1 . .
    H H7 0.4878 1.0132 0.9203 0.075 Uiso calc R 1 1 . .
    C C8 0.6284(3) 0.94558(16) 0.84124(15) 0.0568(6) Uani d . 1 1 . .
    H H8 0.6545 0.9977 0.8117 0.068 Uiso calc R 1 1 . .
    C C9 0.6871(3) 0.86076(15) 0.82018(13) 0.0466(5) Uani d . 1 1 . .
    H H9 0.7526 0.8556 0.7762 0.056 Uiso calc R 1 1 . .
    C C10 0.6502(2) 0.78014(14) 0.86413(11) 0.0382(5) Uani d . 1 1 . .
    C C1A 0.8059(3) 0.67661(14) 0.77123(12) 0.0387(5) Uani d . 1 1 . .
    C C2A 0.9703(3) 0.65712(15) 0.77629(12) 0.0434(5) Uani d . 1 1 . .
    O O1A 1.03316(19) 0.65245(13) 0.85048(9) 0.0558(5) Uani d . 1 1 . .
    C C11A 1.1991(3) 0.6266(2) 0.86092(17) 0.0720(8) Uani d . 1 1 . .
    H H11C 1.2675 0.6680 0.8306 0.086 Uiso calc R 1 1 . .
    H H11D 1.2280 0.6345 0.9153 0.086 Uiso calc R 1 1 . .
    O O2A 1.2315(3) 0.53575(18) 0.83918(12) 0.0843(7) Uani d . 1 1 . .
    C C12A 1.1601(5) 0.4669(3) 0.8900(2) 0.0956(11) Uani d . 1 1 . .
    H H12D 1.0433 0.4700 0.8865 0.143 Uiso calc R 1 1 . .
    H H12E 1.1933 0.4788 0.9427 0.143 Uiso calc R 1 1 . .
    H H12F 1.1964 0.4061 0.8747 0.143 Uiso calc R 1 1 . .
    C C3A 1.0660(3) 0.64502(17) 0.70922(14) 0.0515(6) Uani d . 1 1 . .
    H H3A 1.1769 0.6324 0.7138 0.062 Uiso calc R 1 1 . .
    C C4A 0.9966(3) 0.65178(15) 0.63747(14) 0.0501(6) Uani d . 1 1 . .
    H H4A 1.0611 0.6431 0.5935 0.060 Uiso calc R 1 1 . .
    C C5A 0.8289(3) 0.67162(14) 0.62827(12) 0.0430(5) Uani d . 1 1 . .
    C C6A 0.7546(3) 0.67856(15) 0.55421(13) 0.0504(6) Uani d . 1 1 . .
    H H6A 0.8170 0.6687 0.5098 0.061 Uiso calc R 1 1 . .
    C C7A 0.5940(4) 0.69931(17) 0.54687(13) 0.0559(6) Uani d . 1 1 . .
    H H7A 0.5472 0.7036 0.4977 0.067 Uiso calc R 1 1 . .
    C C8A 0.4987(3) 0.71424(16) 0.61322(13) 0.0532(6) Uani d . 1 1 . .
    H H8A 0.3890 0.7296 0.6079 0.064 Uiso calc R 1 1 . .
    C C9A 0.5650(3) 0.70648(16) 0.68543(13) 0.0470(5) Uani d . 1 1 . .
    H H9A 0.4992 0.7155 0.7289 0.056 Uiso calc R 1 1 . .
    C C10A 0.7327(3) 0.68483(13) 0.69579(11) 0.0390(5) Uani d . 1 1 . .
loop_
    _atom_site_aniso_label
    _atom_site_aniso_U_11
    _atom_site_aniso_U_22
    _atom_site_aniso_U_33
    _atom_site_aniso_U_12
    _atom_site_aniso_U_13
    _atom_site_aniso_U_23
    C1 0.0289(10) 0.0477(11) 0.0339(10) 0.0011(9) -0.0006(9) -0.0009(8)
    C2 0.0300(10) 0.0492(12) 0.0424(11) 0.0032(9) -0.0034(9) 0.0026(9)
    O1 0.0449(8) 0.0436(8) 0.0588(9) 0.0070(7) -0.0041(8) 0.0015(7)
    C11 0.0478(14) 0.0565(14) 0.099(2) 0.0006(12) 0.0053(15) -0.0138(15)
    O2 0.0777(14) 0.0468(9) 0.1218(17) 0.0008(10) 0.0153(13) -0.0097(11)
    C12 0.087(2) 0.095(2) 0.104(3) 0.006(2) 0.020(2) -0.026(2)
    C3 0.0374(11) 0.0582(13) 0.0371(11) -0.0009(11) -0.0004(9) 0.0092(10)
    C13 0.0686(17) 0.0701(16) 0.0589(14) -0.0037(15) 0.0040(14) 0.0218(13)
    C4 0.0381(12) 0.0654(14) 0.0341(11) 0.0012(11) 0.0035(10) 0.0004(10)
    C5 0.0346(11) 0.0536(12) 0.0364(11) 0.0024(10) -0.0002(9) -0.0019(9)
    C6 0.0525(14) 0.0616(14) 0.0504(13) 0.0105(13) 0.0064(12) -0.0105(11)
    C7 0.0711(18) 0.0503(13) 0.0670(16) 0.0112(14) 0.0031(15) -0.0087(12)
    C8 0.0632(16) 0.0457(13) 0.0614(14) -0.0023(12) -0.0015(14) 0.0038(11)
    C9 0.0456(13) 0.0494(12) 0.0448(12) -0.0019(11) 0.0045(11) 0.0022(9)
    C10 0.0314(10) 0.0468(11) 0.0366(10) -0.0002(9) -0.0020(9) -0.0007(9)
    C1A 0.0355(11) 0.0413(10) 0.0393(11) -0.0011(9) 0.0053(9) -0.0023(9)
    C2A 0.0347(11) 0.0528(12) 0.0427(12) 0.0004(10) 0.0013(10) -0.0056(10)
    O1A 0.0343(8) 0.0873(12) 0.0457(9) 0.0087(8) -0.0035(7) -0.0110(8)
    C11A 0.0332(13) 0.117(2) 0.0653(17) 0.0078(15) -0.0092(13) -0.0093(17)
    O2A 0.0643(12) 0.1207(18) 0.0678(12) 0.0428(13) 0.0019(11) -0.0101(13)
    C12A 0.095(3) 0.109(3) 0.083(2) 0.032(2) 0.003(2) 0.003(2)
    C3A 0.0365(12) 0.0641(14) 0.0541(14) 0.0042(11) 0.0086(12) -0.0077(11)
    C4A 0.0505(14) 0.0532(13) 0.0465(13) 0.0024(11) 0.0157(11) -0.0033(10)
    C5A 0.0496(13) 0.0383(10) 0.0412(12) -0.0012(10) 0.0076(10) 0.0015(9)
    C6A 0.0668(16) 0.0452(12) 0.0394(11) 0.0001(12) 0.0096(12) 0.0042(9)
    C7A 0.0724(18) 0.0548(14) 0.0405(12) 0.0009(13) -0.0085(13) 0.0079(10)
    C8A 0.0502(13) 0.0586(13) 0.0508(13) 0.0054(12) -0.0053(12) 0.0074(11)
    C9A 0.0438(12) 0.0550(13) 0.0422(12) 0.0019(11) 0.0008(10) 0.0017(10)
    C10A 0.0411(11) 0.0384(10) 0.0375(11) -0.0014(9) 0.0038(9) 0.0009(8)
_geom_special_details
;
All e.s.d.'s (except the e.s.d. in the dihedral angle between two l.s. planes)
are estimated using the full covariance matrix. The cell e.s.d.'s are taken
into account individually in the estimation of e.s.d.'s in distances, angles
and torsion angles; correlations between e.s.d.'s in cell parameters are only
used when they are defined by crystal symmetry. An approximate (isotropic)
treatment of cell e.s.d.'s is used for estimating e.s.d.'s involving l.s.
planes.
;
loop_
    _geom_bond_atom_site_label_1
    _geom_bond_atom_site_label_2
    _geom_bond_site_symmetry_2
    _geom_bond_distance
    _geom_bond_publ_flag
    C1 C2 . 1.377(3) ?
    C1 C10 . 1.422(3) ?
    C1 C1A . 1.493(3) ?
    C2 O1 . 1.385(2) ?
    C2 C3 . 1.424(3) ?
    O1 C11 . 1.435(3) ?
    C11 O2 . 1.379(3) ?
    C11 H11A . 0.9700 ?
    C11 H11B . 0.9700 ?
    O2 C12 . 1.415(4) ?
    C12 H12A . 0.9600 ?
    C12 H12B . 0.9600 ?
    C12 H12C . 0.9600 ?
    C3 C4 . 1.362(3) ?
    C3 C13 . 1.504(3) ?
    C13 H13A . 0.9600 ?
    C13 H13B . 0.9600 ?
    C13 H13C . 0.9600 ?
    C4 C5 . 1.402(3) ?
    C4 H4 . 0.9300 ?
    C5 C10 . 1.419(3) ?
    C5 C6 . 1.419(3) ?
    C6 C7 . 1.352(4) ?
    C6 H6 . 0.9300 ?
    C7 C8 . 1.399(4) ?
    C7 H7 . 0.9300 ?
    C8 C9 . 1.360(3) ?
    C8 H8 . 0.9300 ?
    C9 C10 . 1.416(3) ?
    C9 H9 . 0.9300 ?
    C1A C2A . 1.379(3) ?
    C1A C10A . 1.433(3) ?
    C2A O1A . 1.376(3) ?
    C2A C3A . 1.405(3) ?
    O1A C11A . 1.421(3) ?
    C11A O2A . 1.384(4) ?
    C11A H11C . 0.9700 ?
    C11A H11D . 0.9700 ?
    O2A C12A . 1.444(4) ?
    C12A H12D . 0.9600 ?
    C12A H12E . 0.9600 ?
    C12A H12F . 0.9600 ?
    C3A C4A . 1.361(3) ?
    C3A H3A . 0.9300 ?
    C4A C5A . 1.412(3) ?
    C4A H4A . 0.9300 ?
    C5A C6A . 1.414(3) ?
    C5A C10A . 1.415(3) ?
    C6A C7A . 1.355(4) ?
    C6A H6A . 0.9300 ?
    C7A C8A . 1.399(4) ?
    C7A H7A . 0.9300 ?
    C8A C9A . 1.359(3) ?
    C8A H8A . 0.9300 ?
    C9A C10A . 1.420(3) ?
    C9A H9A . 0.9300 ?
loop_
    _geom_angle_atom_site_label_1
    _geom_angle_atom_site_label_2
    _geom_angle_atom_site_label_3
    _geom_angle_site_symmetry_1
    _geom_angle_site_symmetry_3
    _geom_angle
    _geom_angle_publ_flag
    C2 C1 C10 . . 119.19(18) ?
    C2 C1 C1A . . 120.49(18) ?
    C10 C1 C1A . . 120.32(18) ?
    C1 C2 O1 . . 119.92(18) ?
    C1 C2 C3 . . 122.00(19) ?
    O1 C2 C3 . . 117.93(18) ?
    C2 O1 C11 . . 114.54(17) ?
    O2 C11 O1 . . 108.3(2) ?
    O2 C11 H11A . . 110.0 ?
    O1 C11 H11A . . 110.0 ?
    O2 C11 H11B . . 110.0 ?
    O1 C11 H11B . . 110.0 ?
    H11A C11 H11B . . 108.4 ?
    C11 O2 C12 . . 113.4(2) ?
    O2 C12 H12A . . 109.5 ?
    O2 C12 H12B . . 109.5 ?
    H12A C12 H12B . . 109.5 ?
    O2 C12 H12C . . 109.5 ?
    H12A C12 H12C . . 109.5 ?
    H12B C12 H12C . . 109.5 ?
    C4 C3 C2 . . 118.03(19) ?
    C4 C3 C13 . . 121.4(2) ?
    C2 C3 C13 . . 120.6(2) ?
    C3 C13 H13A . . 109.5 ?
    C3 C13 H13B . . 109.5 ?
    H13A C13 H13B . . 109.5 ?
    C3 C13 H13C . . 109.5 ?
    H13A C13 H13C . . 109.5 ?
    H13B C13 H13C . . 109.5 ?
    C3 C4 C5 . . 122.5(2) ?
    C3 C4 H4 . . 118.8 ?
    C5 C4 H4 . . 118.8 ?
    C4 C5 C10 . . 119.15(19) ?
    C4 C5 C6 . . 122.0(2) ?
    C10 C5 C6 . . 118.9(2) ?
    C7 C6 C5 . . 121.0(2) ?
    C7 C6 H6 . . 119.5 ?
    C5 C6 H6 . . 119.5 ?
    C6 C7 C8 . . 120.4(2) ?
    C6 C7 H7 . . 119.8 ?
    C8 C7 H7 . . 119.8 ?
    C9 C8 C7 . . 120.5(2) ?
    C9 C8 H8 . . 119.7 ?
    C7 C8 H8 . . 119.7 ?
    C8 C9 C10 . . 121.1(2) ?
    C8 C9 H9 . . 119.5 ?
    C10 C9 H9 . . 119.5 ?
    C9 C10 C5 . . 118.11(19) ?
    C9 C10 C1 . . 122.76(18) ?
    C5 C10 C1 . . 119.12(18) ?
    C2A C1A C10A . . 118.88(19) ?
    C2A C1A C1 . . 120.19(19) ?
    C10A C1A C1 . . 120.93(17) ?
    O1A C2A C1A . . 115.70(19) ?
    O1A C2A C3A . . 123.05(19) ?
    C1A C2A C3A . . 121.2(2) ?
    C2A O1A C11A . . 119.18(19) ?
    O2A C11A O1A . . 113.3(2) ?
    O2A C11A H11C . . 108.9 ?
    O1A C11A H11C . . 108.9 ?
    O2A C11A H11D . . 108.9 ?
    O1A C11A H11D . . 108.9 ?
    H11C C11A H11D . . 107.7 ?
    C11A O2A C12A . . 114.0(2) ?
    O2A C12A H12D . . 109.5 ?
    O2A C12A H12E . . 109.5 ?
    H12D C12A H12E . . 109.5 ?
    O2A C12A H12F . . 109.5 ?
    H12D C12A H12F . . 109.5 ?
    H12E C12A H12F . . 109.5 ?
    C4A C3A C2A . . 120.1(2) ?
    C4A C3A H3A . . 120.0 ?
    C2A C3A H3A . . 120.0 ?
    C3A C4A C5A . . 121.5(2) ?
    C3A C4A H4A . . 119.3 ?
    C5A C4A H4A . . 119.3 ?
    C4A C5A C6A . . 122.3(2) ?
    C4A C5A C10A . . 118.5(2) ?
    C6A C5A C10A . . 119.3(2) ?
    C7A C6A C5A . . 121.1(2) ?
    C7A C6A H6A . . 119.4 ?
    C5A C6A H6A . . 119.4 ?
    C6A C7A C8A . . 120.0(2) ?
    C6A C7A H7A . . 120.0 ?
    C8A C7A H7A . . 120.0 ?
    C9A C8A C7A . . 120.6(2) ?
    C9A C8A H8A . . 119.7 ?
    C7A C8A H8A . . 119.7 ?
    C8A C9A C10A . . 121.3(2) ?
    C8A C9A H9A . . 119.4 ?
    C10A C9A H9A . . 119.4 ?
    C5A C10A C9A . . 117.73(19) ?
    C5A C10A C1A . . 119.81(19) ?
    C9A C10A C1A . . 122.45(19) ?
loop_
    _geom_torsion_atom_site_label_1
    _geom_torsion_atom_site_label_2
    _geom_torsion_atom_site_label_3
    _geom_torsion_atom_site_label_4
    _geom_torsion_site_symmetry_1
    _geom_torsion_site_symmetry_2
    _geom_torsion_site_symmetry_3
    _geom_torsion_site_symmetry_4
    _geom_torsion
    _geom_torsion_publ_flag
    C10 C1 C2 O1 . . . . -175.41(18) ?
    C1A C1 C2 O1 . . . . 4.3(3) ?
    C10 C1 C2 C3 . . . . 0.0(3) ?
    C1A C1 C2 C3 . . . . 179.70(19) ?
    C1 C2 O1 C11 . . . . -90.4(2) ?
    C3 C2 O1 C11 . . . . 94.1(2) ?
    C2 O1 C11 O2 . . . . 171.5(2) ?
    O1 C11 O2 C12 . . . . -82.8(3) ?
    C1 C2 C3 C4 . . . . 1.4(3) ?
    O1 C2 C3 C4 . . . . 176.8(2) ?
    C1 C2 C3 C13 . . . . -177.2(2) ?
    O1 C2 C3 C13 . . . . -1.7(3) ?
    C2 C3 C4 C5 . . . . -0.9(3) ?
    C13 C3 C4 C5 . . . . 177.6(2) ?
    C3 C4 C5 C10 . . . . -0.8(3) ?
    C3 C4 C5 C6 . . . . 179.5(2) ?
    C4 C5 C6 C7 . . . . 178.1(2) ?
    C10 C5 C6 C7 . . . . -1.6(4) ?
    C5 C6 C7 C8 . . . . -0.4(4) ?
    C6 C7 C8 C9 . . . . 1.3(4) ?
    C7 C8 C9 C10 . . . . -0.3(4) ?
    C8 C9 C10 C5 . . . . -1.6(3) ?
    C8 C9 C10 C1 . . . . 179.1(2) ?
    C4 C5 C10 C9 . . . . -177.2(2) ?
    C6 C5 C10 C9 . . . . 2.5(3) ?
    C4 C5 C10 C1 . . . . 2.1(3) ?
    C6 C5 C10 C1 . . . . -178.2(2) ?
    C2 C1 C10 C9 . . . . 177.6(2) ?
    C1A C1 C10 C9 . . . . -2.2(3) ?
    C2 C1 C10 C5 . . . . -1.7(3) ?
    C1A C1 C10 C5 . . . . 178.57(18) ?
    C2 C1 C1A C2A . . . . -71.2(3) ?
    C10 C1 C1A C2A . . . . 108.5(2) ?
    C2 C1 C1A C10A . . . . 109.6(2) ?
    C10 C1 C1A C10A . . . . -70.6(3) ?
    C10A C1A C2A O1A . . . . 178.49(18) ?
    C1 C1A C2A O1A . . . . -0.7(3) ?
    C10A C1A C2A C3A . . . . -0.2(3) ?
    C1 C1A C2A C3A . . . . -179.4(2) ?
    C1A C2A O1A C11A . . . . 175.8(2) ?
    C3A C2A O1A C11A . . . . -5.5(4) ?
    C2A O1A C11A O2A . . . . -66.0(3) ?
    O1A C11A O2A C12A . . . . -69.6(3) ?
    O1A C2A C3A C4A . . . . -179.1(2) ?
    C1A C2A C3A C4A . . . . -0.5(4) ?
    C2A C3A C4A C5A . . . . 0.5(4) ?
    C3A C4A C5A C6A . . . . -179.8(2) ?
    C3A C4A C5A C10A . . . . 0.2(3) ?
    C4A C5A C6A C7A . . . . -178.8(2) ?
    C10A C5A C6A C7A . . . . 1.2(3) ?
    C5A C6A C7A C8A . . . . 0.0(4) ?
    C6A C7A C8A C9A . . . . -1.2(4) ?
    C7A C8A C9A C10A . . . . 1.2(4) ?
    C4A C5A C10A C9A . . . . 178.8(2) ?
    C6A C5A C10A C9A . . . . -1.2(3) ?
    C4A C5A C10A C1A . . . . -0.9(3) ?
    C6A C5A C10A C1A . . . . 179.07(19) ?
    C8A C9A C10A C5A . . . . 0.0(3) ?
    C8A C9A C10A C1A . . . . 179.7(2) ?
    C2A C1A C10A C5A . . . . 0.9(3) ?
    C1 C1A C10A C5A . . . . -179.94(19) ?
    C2A C1A C10A C9A . . . . -178.8(2) ?
    C1 C1A C10A C9A . . . . 0.4(3) ?
data_global
_journal_date_recd_electronic     2011-07-19
_journal_date_accepted     2011-08-05
_journal_name_full     'Acta Crystallographica, Section E'
_journal_year     2011
_journal_volume     67
_journal_issue      9
_journal_page_first     o2370
_journal_page_last     o2370
_journal_paper_category     QO
_journal_coeditor_code     HG5065
_publ_contact_author_name     'V. H. Rodrigues'
_publ_contact_author_address
;
     CEMDRX, Department of Physics
     University of Coimbra
     P-3004-516 Coimbra
     Portugal
;
_publ_contact_author_email     vhugo@fis.uc.pt
_publ_contact_author_fax     351-239-829158
_publ_contact_author_phone     351-239-410600
_publ_section_title
;
2,2'-Bis(methoxymethoxy)-3-methyl-1,1'-binaphthyl
;
loop_
    _publ_author_name
    _publ_author_footnote
    _publ_author_address
    'Carrilho, Rui M. B.' .
;
     Chemistry Department
     University of Coimbra
     P-3004-516 Coimbra
     Portugal
;
    'Abreu, Artur R.' .
;
     Chemistry Department
     University of Coimbra
     P-3004-516 Coimbra
     Portugal
;
    'Pereira, Mariette M.' .
;
     Chemistry Department
     University of Coimbra
     P-3004-516 Coimbra
     Portugal
;
    'Rodrigues, V. H.' .
;
     CEMDRX, Physics Department
     University of Coimbra
     P-3004-516 Coimbra
     Portugal
;
_iucr_refine_instructions_details
;
TITL nafta in P2(1)2(1)2(1)
CELL 0.71073   8.1928  14.3757  17.1839  90.000  90.000  90.000
ZERR    4.00   0.0003   0.0005   0.0006   0.000   0.000   0.000
LATT -1
SYMM 0.5-X, -Y, 0.5+Z
SYMM -X, 0.5+Y, 0.5-Z
SYMM 0.5+X, 0.5-Y, -Z
SFAC C H O
UNIT 100 96 16
TEMP 0
L.S. 10
MERG 3
BOND $H
MPLA 10 C1 C2 C3 C4 C5 C6 C7 C8 C9 C10 O1
MPLA 10 C1A C2A C3A C4A C5A C6A C7A C8A C9A C10A O1A
HTAB
CONF
ACTA
BOND
FMAP 2
PLAN 20
WGHT    0.038900    0.330400
FVAR       0.65297
MOLE   1
C1    1    0.707327    0.690114    0.843381    11.00000    0.02895    0.04770 =
         0.03391   -0.00090   -0.00063    0.00114
C2    1    0.671091    0.615695    0.890823    11.00000    0.03000    0.04916 =
         0.04242    0.00263   -0.00344    0.00318
O1    3    0.735451    0.528751    0.874485    11.00000    0.04485    0.04361 =
         0.05876    0.00145   -0.00409    0.00704
C11   1    0.635544    0.472094    0.824860    11.00000    0.04784    0.05652 =
         0.09865   -0.01381    0.00526    0.00062
AFIX  23
H11A  2    0.536522    0.454188    0.851937    11.00000   -1.20000
H11B  2    0.605274    0.506636    0.778566    11.00000   -1.20000
AFIX   0
O2    3    0.723513    0.393982    0.804518    11.00000    0.07773    0.04676 =
         0.12178   -0.00966    0.01531    0.00079
C12   1    0.831060    0.408793    0.741304    11.00000    0.08691    0.09486 =
         0.10361   -0.02637    0.01978    0.00586
AFIX 137
H12A  2    0.907003    0.457196    0.754356    11.00000   -1.50000
H12B  2    0.769534    0.426810    0.696211    11.00000   -1.50000
H12C  2    0.889616    0.352424    0.730451    11.00000   -1.50000
AFIX   0
C3    1    0.577992    0.626090    0.960270    11.00000    0.03743    0.05821 =
         0.03715    0.00920   -0.00039   -0.00092
C13   1    0.547205    0.544058    1.012588    11.00000    0.06856    0.07012 =
         0.05893    0.02181    0.00401   -0.00372
AFIX 137
H13A  2    0.483294    0.563476    1.056504    11.00000   -1.50000
H13B  2    0.649513    0.519401    1.030373    11.00000   -1.50000
H13C  2    0.489160    0.496941    0.984277    11.00000   -1.50000
AFIX   0
C4    1    0.521429    0.712463    0.978423    11.00000    0.03815    0.06536 =
         0.03411    0.00038    0.00349    0.00120
AFIX  43
H4    2    0.459141    0.719890    1.023239    11.00000   -1.20000
AFIX   0
C5    1    0.553547    0.790615    0.932105    11.00000    0.03458    0.05356 =
         0.03640   -0.00188   -0.00016    0.00245
C6    1    0.492863    0.880197    0.951316    11.00000    0.05254    0.06164 =
         0.05044   -0.01050    0.00642    0.01054
AFIX  43
H6    2    0.427205    0.887483    0.995041    11.00000   -1.20000
AFIX   0
C7    1    0.529104    0.955062    0.906992    11.00000    0.07108    0.05031 =
         0.06699   -0.00870    0.00307    0.01119
AFIX  43
H7    2    0.487806    1.013193    0.920272    11.00000   -1.20000
AFIX   0
C8    1    0.628405    0.945577    0.841244    11.00000    0.06316    0.04574 =
         0.06137    0.00383   -0.00154   -0.00231
AFIX  43
H8    2    0.654485    0.997703    0.811700    11.00000   -1.20000
AFIX   0
C9    1    0.687103    0.860762    0.820183    11.00000    0.04563    0.04938 =
         0.04476    0.00222    0.00447   -0.00194
AFIX  43
H9    2    0.752577    0.855620    0.776182    11.00000   -1.20000
AFIX   0
C10   1    0.650206    0.780141    0.864125    11.00000    0.03135    0.04682 =
         0.03657   -0.00067   -0.00197   -0.00025
C1A   1    0.805937    0.676613    0.771228    11.00000    0.03553    0.04130 =
         0.03934   -0.00231    0.00533   -0.00107
C2A   1    0.970342    0.657120    0.776289    11.00000    0.03472    0.05278 =
         0.04270   -0.00562    0.00134    0.00041
O1A   3    1.033160    0.652449    0.850478    11.00000    0.03426    0.08732 =
         0.04568   -0.01097   -0.00348    0.00870
C11A  1    1.199114    0.626580    0.860920    11.00000    0.03324    0.11735 =
         0.06528   -0.00929   -0.00921    0.00784
AFIX  23
H11C  2    1.267500    0.668037    0.830581    11.00000   -1.20000
H11D  2    1.227963    0.634501    0.915264    11.00000   -1.20000
AFIX   0
O2A   3    1.231471    0.535752    0.839180    11.00000    0.06426    0.12072 =
         0.06778   -0.01008    0.00187    0.04276
C12A  1    1.160147    0.466871    0.890019    11.00000    0.09459    0.10918 =
         0.08297    0.00308    0.00257    0.03176
AFIX 137
H12D  2    1.043332    0.469953    0.886471    11.00000   -1.50000
H12E  2    1.193260    0.478800    0.942671    11.00000   -1.50000
H12F  2    1.196431    0.406066    0.874715    11.00000   -1.50000
AFIX   0
C3A   1    1.065999    0.645021    0.709221    11.00000    0.03647    0.06406 =
         0.05406   -0.00768    0.00861    0.00419
AFIX  43
H3A   2    1.176901    0.632376    0.713839    11.00000   -1.20000
AFIX   0
C4A   1    0.996597    0.651778    0.637469    11.00000    0.05048    0.05321 =
         0.04647   -0.00332    0.01568    0.00236
AFIX  43
H4A   2    1.061076    0.643137    0.593517    11.00000   -1.20000
AFIX   0
C5A   1    0.828866    0.671616    0.628271    11.00000    0.04965    0.03825 =
         0.04118    0.00150    0.00756   -0.00116
C6A   1    0.754590    0.678564    0.554207    11.00000    0.06681    0.04516 =
         0.03935    0.00421    0.00965    0.00015
AFIX  43
H6A   2    0.817049    0.668725    0.509771    11.00000   -1.20000
AFIX   0
C7A   1    0.594005    0.699307    0.546871    11.00000    0.07238    0.05475 =
         0.04048    0.00787   -0.00855    0.00087
AFIX  43
H7A   2    0.547159    0.703615    0.497706    11.00000   -1.20000
AFIX   0
C8A   1    0.498682    0.714240    0.613221    11.00000    0.05020    0.05856 =
         0.05081    0.00743   -0.00526    0.00539
AFIX  43
H8A   2    0.388986    0.729609    0.607886    11.00000   -1.20000
AFIX   0
C9A   1    0.564988    0.706484    0.685431    11.00000    0.04378    0.05497 =
         0.04221    0.00167    0.00082    0.00192
AFIX  43
H9A   2    0.499250    0.715531    0.728898    11.00000   -1.20000
AFIX   0
C10A  1    0.732685    0.684834    0.695790    11.00000    0.04110    0.03844 =
         0.03754    0.00094    0.00383   -0.00141
HKLF 4
REM  nafta in P2(1)2(1)2(1)
REM R1 =  0.0308 for   1790 Fo > 4sig(Fo)  and  0.0385 for all   2046 data
REM    265 parameters refined using      0 restraints
END
WGHT      0.0389      0.3304
REM Highest difference peak  0.093,  deepest hole -0.108,  1-sigma level  0.026
Q1    1   0.7835  0.7135  0.7352  11.00000  0.05    0.09
Q2    1   0.7665  0.3469  0.6744  11.00000  0.05    0.09
Q3    1   0.6450  0.6601  0.8471  11.00000  0.05    0.09
Q4    1   0.7420  0.6834  0.8068  11.00000  0.05    0.08
Q5    1   0.4171  0.5422  1.0216  11.00000  0.05    0.08
Q6    1   0.6304  0.8142  0.8345  11.00000  0.05    0.08
Q7    1   0.5568  0.7739  0.8819  11.00000  0.05    0.08
Q8    1   0.8402  0.9829  0.8004  11.00000  0.05    0.08
Q9    1   0.7522  0.6562  0.7386  11.00000  0.05    0.08
Q10   1   0.6747  0.7218  0.6880  11.00000  0.05    0.08
Q11   1   0.7107  0.7377  0.8618  11.00000  0.05    0.08
Q12   1   1.0951  0.5596  0.5998  11.00000  0.05    0.08
Q13   1   0.8890  0.3410  0.7821  11.00000  0.05    0.08
Q14   1   0.7281  0.6667  0.8751  11.00000  0.05    0.08
Q15   1   0.9271  0.3119  0.8191  11.00000  0.05    0.08
Q16   1   0.6755  0.5368  0.7255  11.00000  0.05    0.07
Q17   1   1.0260  0.6848  0.6746  11.00000  0.05    0.07
Q18   1   0.7956  0.7079  0.6601  11.00000  0.05    0.07
Q19   1   0.5091  0.6549  0.9546  11.00000  0.05    0.07
Q20   1   1.0198  0.5033  0.9189  11.00000  0.05    0.07
;
