# Supplementary material for: 2,2′-Bis(meth­oxy­meth­oxy)-3-methyl-1,1′-binaphth­yl
Source: Acta Crystallogr Sect E Struct Rep Online. 2011 Aug 17;67(Pt 9):o2370. doi: 10.1107/S1600536811031722 (PMC3200832; doi:10.1107/S1600536811031722)
Supplement: Supplementary file 2 [file e-67-o2370-Isup2.hkl]

# 
# h,k,l, Fc-squared, Fo-squared, sigma(Fo-squared) and status flag 
# 
data_I
_shelx_title ' nafta in P2(1)2(1)2(1)' 
_shelx_refln_list_code          4 
_shelx_F_calc_maximum      155.60 
_exptl_crystal_F_000       824.00 
_reflns_d_resolution_high  0.8402 
 
loop_ 
 _symmetry_equiv_pos_as_xyz 
 'x, y, z' 
 '-x+1/2, -y, z+1/2' 
 '-x, y+1/2, -z+1/2' 
 'x+1/2, -y+1/2, -z' 
 
_cell_length_a     8.1928 
_cell_length_b    14.3757 
_cell_length_c    17.1839 
_cell_angle_alpha  90.000 
_cell_angle_beta   90.000 
_cell_angle_gamma  90.000 
 
_shelx_F_squared_multiplier     1.000 
 
loop_ 
 _refln_index_h 
 _refln_index_k 
 _refln_index_l 
 _refln_F_squared_calc 
 _refln_F_squared_meas 
 _refln_F_squared_sigma 
 _refln_observed_status 
   2   0   0       34.21       46.33      2.60 o 
   4   0   0     7091.41     7247.89     76.66 o 
   6   0   0      211.89      222.48      7.52 o 
   8   0   0       37.54       38.01      5.60 o 
   3   1   0      135.00      125.11      2.48 o 
   4   1   0      864.89      905.60      8.03 o 
   5   1   0       55.59       53.17      2.04 o 
   6   1   0      492.73      523.89      7.22 o 
   7   1   0       22.02       22.63      2.39 o 
   8   1   0        0.02       -0.63      1.88 o 
   9   1   0        1.36       -1.44      2.09 o 
   2   2   0     3492.26     3370.46     42.62 o 
   3   2   0      255.35      240.01      4.88 o 
   4   2   0      201.85      234.54      3.72 o 
   5   2   0     1247.72     1312.64     12.28 o 
   6   2   0       60.43       60.91      3.79 o 
   7   2   0       21.60       26.33      2.84 o 
   8   2   0       92.05       91.60      4.15 o 
   9   2   0        0.06       -1.87      2.50 o 
   1   3   0     5623.61     6123.34    124.82 o 
   2   3   0      242.19      235.15      6.79 o 
   3   3   0      650.01      652.61      7.56 o 
   4   3   0      147.90      161.88      3.00 o 
   5   3   0        7.29        8.90      1.26 o 
   6   3   0       16.13       17.36      1.62 o 
   7   3   0        0.00        0.63      1.57 o 
   8   3   0        2.35        1.97      1.83 o 
   9   3   0       11.56        7.24      3.23 o 
   0   4   0     2602.34     2474.29     53.40 o 
   1   4   0      106.36      114.45      4.85 o 
   2   4   0       73.17       63.80      3.81 o 
   3   4   0      245.78      233.90      4.06 o 
   4   4   0      269.77      276.82      4.07 o 
   5   4   0      126.75      126.72      3.20 o 
   6   4   0      116.10      113.79      3.40 o 
   7   4   0        4.42        3.04      1.71 o 
   8   4   0      167.23      160.62      7.95 o 
   9   4   0      205.09      199.31      9.31 o 
   1   5   0      831.85      815.69     10.81 o 
   2   5   0        2.79        3.02      1.22 o 
   3   5   0      170.99      216.89      3.60 o 
   4   5   0        0.42        1.63      0.94 o 
   5   5   0      198.82      199.60      4.11 o 
   6   5   0        7.63       10.78      1.81 o 
   7   5   0       25.81       30.36      2.36 o 
   8   5   0       32.17       30.20      2.99 o 
   9   5   0        3.10        1.03      2.63 o 
   0   6   0     7940.75     8184.40     81.93 o 
   1   6   0     2859.53     2631.33     18.45 o 
   2   6   0       90.28      114.98      2.79 o 
   3   6   0     1220.37     1260.45     11.07 o 
   4   6   0      626.38      647.21      7.30 o 
   5   6   0      928.88      926.07      9.76 o 
   6   6   0        3.91        2.40      1.93 o 
   7   6   0       81.38       77.71      6.04 o 
   8   6   0       25.95       14.92      3.42 o 
   9   6   0       98.61       86.56      5.81 o 
   1   7   0      106.27       78.63      2.04 o 
   2   7   0       84.93       99.38      2.53 o 
   3   7   0       28.80       27.87      1.68 o 
   4   7   0      473.69      483.65      5.59 o 
   5   7   0      160.09      168.88      3.58 o 
   6   7   0      189.08      190.00      7.11 o 
   7   7   0       24.65       33.97      3.03 o 
   8   7   0      126.85      135.59      6.22 o 
   0   8   0      359.51      345.75      6.12 o 
   1   8   0     3061.77     2943.55     17.98 o 
   2   8   0       59.39       63.37      2.18 o 
   3   8   0      241.98      241.18      4.11 o 
   4   8   0       29.20       35.76      2.27 o 
   5   8   0      221.46      228.75      3.91 o 
   6   8   0       73.24       83.55      4.12 o 
   7   8   0       22.31       25.69      3.01 o 
   8   8   0       17.14       17.48      3.40 o 
   1   9   0        1.24        3.30      1.06 o 
   2   9   0        0.10       -0.52      0.99 o 
   3   9   0      143.27      158.20      3.40 o 
   4   9   0       32.28       34.07      2.15 o 
   5   9   0       25.07       24.26      1.88 o 
   6   9   0       91.32       98.60      5.30 o 
   7   9   0       17.17       14.95      2.87 o 
   8   9   0       10.87       10.81      3.40 o 
   0  10   0        0.17        2.28      1.68 o 
   1  10   0       54.81       59.20      2.13 o 
   2  10   0      307.85      325.55      4.38 o 
   3  10   0       26.11       25.93      2.05 o 
   4  10   0        2.68        2.73      1.55 o 
   5  10   0        0.71       -1.42      1.42 o 
   6  10   0       10.39        5.96      2.33 o 
   7  10   0        0.07       -2.21      2.21 o 
   1  11   0     1470.24     1401.67     10.96 o 
   2  11   0      212.26      208.67      3.74 o 
   3  11   0      170.73      155.86      3.67 o 
   4  11   0        0.03       -0.41      1.40 o 
   5  11   0        1.67       -0.97      1.64 o 
   6  11   0      127.12      126.65      6.02 o 
   7  11   0        9.65        9.78      3.54 o 
   0  12   0     1039.01     1040.22     13.16 o 
   1  12   0      211.39      209.45      3.97 o 
   2  12   0      176.79      197.53      3.86 o 
   3  12   0        5.48        3.30      1.67 o 
   4  12   0        3.44        1.37      1.72 o 
   5  12   0       15.51       12.38      2.13 o 
   6  12   0        6.08        5.94      2.87 o 
   1  13   0      472.01      465.79      6.02 o 
   2  13   0      498.25      477.13      6.42 o 
   3  13   0       19.89       15.23      2.22 o 
   4  13   0        1.36        1.09      1.87 o 
   5  13   0       18.59       20.77      2.51 o 
   6  13   0       15.36       14.26      3.18 o 
   0  14   0       85.42       94.06      4.44 o 
   1  14   0       78.26       74.71      3.04 o 
   2  14   0      643.70      649.03      9.02 o 
   3  14   0        2.45        1.88      1.96 o 
   4  14   0       22.19       20.98      2.57 o 
   5  14   0        0.66       -0.01      2.01 o 
   1  15   0      106.25      113.18      3.71 o 
   2  15   0        2.60        2.67      1.91 o 
   3  15   0       50.53       52.26      3.88 o 
   4  15   0        0.65        3.22      2.15 o 
   0  16   0       24.68       34.38      3.96 o 
   1  16   0       18.50       13.19      2.31 o 
   2  16   0       60.57       53.10      3.24 o 
   3  16   0        4.34        0.01      2.08 o 
   1  17   0       29.97       28.72      2.92 o 
   2   0   1    13826.82    13213.04    111.89 o 
   3   0   1      678.05      667.76      6.36 o 
   4   0   1      705.78      713.89      6.80 o 
   5   0   1      115.90      131.54      2.56 o 
   6   0   1      712.46      732.53      8.85 o 
   7   0   1        0.17        1.40      1.73 o 
   8   0   1       94.16       95.61      6.68 o 
   9   0   1       24.79       26.16      3.02 o 
   2   1   1     1273.01     1166.00     10.21 o 
   3   1   1       76.73       91.39      1.69 o 
   4   1   1      104.17      110.29      1.80 o 
   5   1   1       70.76       86.36      2.02 o 
   6   1   1      301.77      311.99      3.61 o 
   7   1   1       76.63       78.89      2.44 o 
   8   1   1      139.18      123.68      3.29 o 
   9   1   1        6.86        7.03      1.75 o 
   1   2   1     1583.37     1461.56     44.86 o 
   2   2   1     1788.83     1646.41     13.35 o 
   3   2   1      409.33      397.86      3.49 o 
   4   2   1     1471.71     1542.56      9.00 o 
   5   2   1       35.27       31.44      1.13 o 
   6   2   1       11.36        8.70      1.12 o 
   7   2   1       38.40       37.35      1.86 o 
   8   2   1       93.31       88.05      2.87 o 
   9   2   1       13.31        8.67      1.74 o 
   0   3   1     6157.56     5908.22     85.30 o 
   1   3   1     4234.56     4047.61     88.53 o 
   2   3   1      180.70      157.47      2.96 o 
   3   3   1      551.92      534.90      4.67 o 
   4   3   1     1296.84     1305.76      8.50 o 
   5   3   1      199.97      200.89      2.35 o 
   6   3   1       75.73       79.91      2.04 o 
   7   3   1        4.95        5.23      1.26 o 
   8   3   1       34.60       32.82      2.04 o 
   9   3   1        0.20       -0.88      1.46 o 
   0   4   1    24212.49    22662.82    369.19 o 
   1   4   1     7970.39     7571.92     57.07 o 
   2   4   1      397.78      390.21      5.55 o 
   3   4   1      581.43      595.49      5.66 o 
   4   4   1      184.05      211.56      2.46 o 
   5   4   1       76.02       84.71      1.68 o 
   6   4   1       96.28       98.29      2.36 o 
   7   4   1       23.80       28.79      2.28 o 
   8   4   1       24.02       30.94      2.12 o 
   9   4   1        2.03        2.08      1.81 o 
   0   5   1      819.45      811.95     11.58 o 
   1   5   1      784.55      828.06      7.33 o 
   2   5   1       90.46       84.86      2.01 o 
   3   5   1      763.90      782.44      5.75 o 
   4   5   1      277.52      272.35      3.13 o 
   5   5   1      266.46      283.81      3.23 o 
   6   5   1       61.06       61.07      2.05 o 
   7   5   1       30.57       29.15      1.99 o 
   8   5   1       89.04       88.17      3.27 o 
   9   5   1       51.60       57.31      3.61 o 
   0   6   1      131.38      153.21      3.02 o 
   1   6   1     1718.41     1731.20      9.68 o 
   2   6   1     2487.24     2528.54     14.21 o 
   3   6   1     1303.52     1375.56      8.59 o 
   4   6   1     1252.58     1265.17      8.15 o 
   5   6   1      146.59      145.45      2.35 o 
   6   6   1      255.62      266.71      4.23 o 
   7   6   1       16.84       20.19      2.02 o 
   8   6   1        4.64        5.63      2.21 o 
   9   6   1       10.26        3.81      2.22 o 
   0   7   1      185.35      192.95      3.00 o 
   1   7   1     3174.12     3167.84     14.06 o 
   2   7   1      305.39      316.91      3.10 o 
   3   7   1      610.75      622.66      4.71 o 
   4   7   1      229.16      234.57      2.57 o 
   5   7   1      305.84      313.81      3.52 o 
   6   7   1       79.17       81.46      2.65 o 
   7   7   1        5.41        3.97      1.49 o 
   8   7   1       10.02       14.70      2.59 o 
   0   8   1     1731.25     1709.65     12.01 o 
   1   8   1       78.75       82.17      1.46 o 
   2   8   1      297.08      283.67      2.88 o 
   3   8   1      187.54      189.61      2.47 o 
   4   8   1      566.50      552.34      4.57 o 
   5   8   1       32.53       32.45      1.53 o 
   6   8   1        8.34        6.88      1.57 o 
   7   8   1       33.83       31.19      2.24 o 
   8   8   1       23.88       22.16      2.56 o 
   0   9   1      901.62      901.44      7.53 o 
   1   9   1      165.46      184.62      2.19 o 
   2   9   1      268.26      271.30      2.74 o 
   3   9   1       54.18       50.78      1.51 o 
   4   9   1      175.56      166.24      2.59 o 
   5   9   1       60.00       63.90      2.05 o 
   6   9   1      112.62      109.75      3.30 o 
   7   9   1        2.37        1.29      1.59 o 
   8   9   1        0.27        1.97      2.03 o 
   0  10   1      268.63      260.90      3.85 o 
   1  10   1      730.82      710.06      4.77 o 
   2  10   1      135.09      132.90      2.12 o 
   3  10   1      145.10      149.55      2.41 o 
   4  10   1       48.87       51.35      1.78 o 
   5  10   1      100.54       92.95      2.57 o 
   6  10   1       40.17       46.33      2.47 o 
   7  10   1       27.49       32.05      2.47 o 
   0  11   1      199.43      203.01      3.65 o 
   1  11   1       15.39       17.15      1.18 o 
   2  11   1        5.21        5.78      1.01 o 
   3  11   1       79.61       96.49      2.11 o 
   4  11   1       53.81       56.20      1.96 o 
   5  11   1       94.84       84.72      2.55 o 
   6  11   1        5.99        7.20      1.85 o 
   7  11   1       12.45       16.45      2.26 o 
   0  12   1       38.95       39.97      2.19 o 
   1  12   1      529.21      513.52      4.33 o 
   2  12   1      480.60      496.62      4.38 o 
   3  12   1        7.65        8.09      1.27 o 
   4  12   1       10.10        8.98      1.39 o 
   5  12   1       60.10       59.34      2.40 o 
   6  12   1       22.85       22.38      2.20 o 
   0  13   1      255.27      261.02      4.50 o 
   1  13   1        5.47        7.57      1.18 o 
   2  13   1       79.39       78.57      2.12 o 
   3  13   1      123.35      117.23      2.64 o 
   4  13   1       86.94       91.93      2.82 o 
   5  13   1       17.51       15.17      1.74 o 
   6  13   1       15.81       14.13      2.15 o 
   0  14   1        5.14        0.80      1.59 o 
   1  14   1        0.01       -1.04      1.04 o 
   2  14   1       71.15       66.46      2.17 o 
   3  14   1       21.19       17.85      1.67 o 
   4  14   1       14.21       16.08      1.70 o 
   5  14   1        3.76        5.28      1.58 o 
   0  15   1        5.65        3.74      1.78 o 
   1  15   1       49.27       48.71      2.16 o 
   2  15   1       56.22       52.40      2.21 o 
   3  15   1        7.39        3.35      1.46 o 
   4  15   1        4.64        3.81      1.51 o 
   0  16   1        2.04        5.46      2.05 o 
   1  16   1       12.09       12.22      1.60 o 
   2  16   1       43.21       40.41      2.12 o 
   3  16   1       20.11       20.21      2.05 o 
   0  17   1        3.64        7.39      2.22 o 
   1  17   1       13.31        7.89      2.95 o 
   2   0   2    11351.25    11327.32    135.69 o 
   3   0   2      392.82      420.86      6.18 o 
   4   0   2        2.51       -0.03      0.91 o 
   5   0   2      189.50      203.65      4.22 o 
   6   0   2        5.36        7.50      1.40 o 
   7   0   2        1.24        0.31      1.69 o 
   8   0   2       27.43       26.12      2.79 o 
   9   0   2        0.73       -0.14      2.16 o 
   2   1   2     8495.85     7973.91     71.31 o 
   3   1   2     1887.64     1892.20     11.44 o 
   4   1   2      543.22      548.89      4.47 o 
   5   1   2      147.24      147.81      2.09 o 
   6   1   2      108.34      110.53      2.08 o 
   7   1   2       37.69       36.75      1.65 o 
   8   1   2       17.49       15.67      1.76 o 
   9   1   2       44.85       46.61      2.54 o 
   0   2   2       53.94       23.88      8.69 o 
   1   2   2     3855.64     3580.46     48.40 o 
   2   2   2      208.52      187.45      3.26 o 
   3   2   2       34.87       32.90      1.13 o 
   4   2   2      275.82      312.86      3.26 o 
   5   2   2      130.51      144.97      2.24 o 
   6   2   2      142.73      138.44      2.16 o 
   7   2   2      130.32      129.89      2.72 o 
   8   2   2       59.96       58.46      2.51 o 
   9   2   2       25.71       22.66      2.25 o 
   0   3   2     8583.03     8028.92    120.79 o 
   1   3   2     1617.37     1540.98     18.28 o 
   2   3   2      830.33      818.79      8.19 o 
   3   3   2      820.92      838.80      6.71 o 
   4   3   2       72.75       74.73      1.38 o 
   5   3   2       32.65       35.28      1.32 o 
   6   3   2       36.39       32.12      1.35 o 
   7   3   2       35.14       31.12      1.76 o 
   8   3   2       96.33       88.94      3.31 o 
   9   3   2        0.45        1.56      1.63 o 
   0   4   2     2909.74     2748.07     33.78 o 
   1   4   2      407.78      415.02      4.24 o 
   2   4   2      261.54      264.49      4.21 o 
   3   4   2      137.32      141.30      2.33 o 
   4   4   2      365.89      368.38      3.51 o 
   5   4   2       67.14       73.31      1.49 o 
   6   4   2       24.61       23.13      1.32 o 
   7   4   2       50.01       49.45      2.17 o 
   8   4   2       59.06       55.74      2.52 o 
   9   4   2       86.04       91.29      3.45 o 
   0   5   2     2230.92     2246.89     22.19 o 
   1   5   2        0.26        2.26      1.24 o 
   2   5   2      155.88      153.07      2.33 o 
   3   5   2      194.39      178.27      2.62 o 
   4   5   2      126.14      124.28      2.01 o 
   5   5   2       15.23       19.39      1.09 o 
   6   5   2       39.47       38.78      1.75 o 
   7   5   2       15.79       20.51      2.08 o 
   8   5   2       19.32       20.75      1.96 o 
   9   5   2       20.73       18.41      2.54 o 
   0   6   2      590.68      609.00      5.94 o 
   1   6   2      470.69      481.09      3.83 o 
   2   6   2     2407.19     2423.09     12.71 o 
   3   6   2       23.86       26.33      1.03 o 
   4   6   2      316.07      342.57      3.50 o 
   5   6   2        0.90        1.20      0.90 o 
   6   6   2       53.42       54.36      1.82 o 
   7   6   2      237.91      228.77      4.42 o 
   8   6   2      157.55      167.95      4.23 o 
   9   6   2       43.87       39.48      3.30 o 
   0   7   2     2376.33     2368.46     15.19 o 
   1   7   2      282.30      299.43      2.63 o 
   2   7   2      220.90      221.80      2.62 o 
   3   7   2       98.23       95.77      1.75 o 
   4   7   2       40.68       47.25      1.49 o 
   5   7   2      126.80      132.02      2.45 o 
   6   7   2        0.08        1.76      1.14 o 
   7   7   2       19.80       17.78      2.09 o 
   8   7   2       52.06       57.93      3.27 o 
   0   8   2        0.91        1.01      0.92 o 
   1   8   2     1011.89      959.01      5.68 o 
   2   8   2       23.28       28.59      1.11 o 
   3   8   2       27.88       28.54      1.19 o 
   4   8   2        0.08       -0.44      0.75 o 
   5   8   2        6.68        6.40      1.25 o 
   6   8   2       68.43       71.68      2.29 o 
   7   8   2       29.90       26.84      1.91 o 
   8   8   2        2.79        6.01      2.15 o 
   0   9   2       90.41       99.76      2.36 o 
   1   9   2      144.76      132.16      1.89 o 
   2   9   2      341.52      335.53      3.15 o 
   3   9   2       28.49       30.31      1.33 o 
   4   9   2        5.37        5.15      0.99 o 
   5   9   2       17.87       17.68      1.61 o 
   6   9   2       10.73        9.34      1.46 o 
   7   9   2       25.52       22.29      1.98 o 
   8   9   2        4.25        3.48      2.13 o 
   0  10   2       60.65       55.90      2.27 o 
   1  10   2       27.27       28.02      1.20 o 
   2  10   2      331.39      335.57      3.18 o 
   3  10   2      133.59      123.19      2.35 o 
   4  10   2        0.50       -0.42      0.98 o 
   5  10   2        0.40       -0.69      1.16 o 
   6  10   2       23.06       24.48      1.85 o 
   7  10   2       23.12       23.15      2.30 o 
   0  11   2       35.88       35.69      1.95 o 
   1  11   2      316.43      297.38      3.09 o 
   2  11   2      227.71      205.32      2.66 o 
   3  11   2        5.03        4.08      1.13 o 
   4  11   2       26.03       21.17      1.50 o 
   5  11   2       17.76       15.85      1.61 o 
   6  11   2       59.88       57.04      2.49 o 
   7  11   2       18.86       17.81      2.32 o 
   0  12   2      298.55      304.70      4.64 o 
   1  12   2      257.46      256.81      3.14 o 
   2  12   2      259.37      247.47      3.10 o 
   3  12   2       31.11       37.59      1.67 o 
   4  12   2       82.79       86.57      2.47 o 
   5  12   2        5.82        6.36      1.52 o 
   6  12   2       13.45       14.86      1.92 o 
   0  13   2      156.36      149.84      3.75 o 
   1  13   2       39.18       43.69      1.70 o 
   2  13   2      192.70      205.73      3.04 o 
   3  13   2       44.53       51.12      2.02 o 
   4  13   2       32.67       31.06      1.86 o 
   5  13   2        3.68        3.34      1.51 o 
   6  13   2       11.17        8.62      2.05 o 
   0  14   2        6.40        3.51      1.65 o 
   1  14   2        3.95        1.22      1.11 o 
   2  14   2       38.39       38.99      1.83 o 
   3  14   2       15.27       17.39      1.63 o 
   4  14   2       14.79       14.70      1.67 o 
   5  14   2       30.39       34.58      2.19 o 
   0  15   2       62.73       63.35      3.08 o 
   1  15   2       52.12       59.39      2.23 o 
   2  15   2       10.94       12.26      1.56 o 
   3  15   2        3.19        2.36      1.39 o 
   4  15   2        3.11       -1.42      1.42 o 
   0  16   2        8.65       10.97      2.20 o 
   1  16   2       13.19       10.38      1.56 o 
   2  16   2       21.98       13.09      1.77 o 
   3  16   2        9.65        6.21      1.65 o 
   0  17   2        2.42       -1.60      2.03 o 
   1   0   3    10436.77    10309.03    119.94 o 
   2   0   3     6789.81     6416.49     73.60 o 
   3   0   3      651.37      646.64      9.99 o 
   4   0   3     4931.78     5032.68     37.68 o 
   5   0   3       22.54       22.77      1.85 o 
   6   0   3        2.78        1.23      1.26 o 
   7   0   3        0.45       -0.50      1.41 o 
   8   0   3        1.07       -0.29      1.87 o 
   9   0   3       13.94        7.82      2.82 o 
   0   1   3       25.78       17.31      1.65 o 
   1   1   3     3930.28     3811.58     45.48 o 
   2   1   3     6446.41     6334.16     45.54 o 
   3   1   3      439.50      431.53      3.76 o 
   4   1   3      654.80      620.00      5.18 o 
   5   1   3       19.60       12.81      0.93 o 
   6   1   3       83.31       84.89      1.95 o 
   7   1   3       22.51       23.02      1.39 o 
   8   1   3       18.57       17.02      2.00 o 
   9   1   3        3.96        3.97      1.75 o 
   0   2   3     2124.75     2035.77     45.41 o 
   1   2   3     4948.15     4769.13     50.09 o 
   2   2   3     3680.70     3436.29     26.05 o 
   3   2   3       33.64       29.84      1.27 o 
   4   2   3       11.98        8.04      0.88 o 
   5   2   3      137.09      141.36      2.36 o 
   6   2   3       22.17       24.69      1.30 o 
   7   2   3       32.52       29.03      1.48 o 
   8   2   3       12.04       14.46      1.82 o 
   9   2   3       18.60       18.37      2.17 o 
   0   3   3      180.03      148.41      4.20 o 
   1   3   3     1575.39     1430.24     12.75 o 
   2   3   3      189.74      192.82      3.41 o 
   3   3   3      138.78      161.17      2.24 o 
   4   3   3      317.25      305.87      3.27 o 
   5   3   3       27.93       26.73      1.19 o 
   6   3   3       30.08       32.28      1.48 o 
   7   3   3        1.85        0.09      1.01 o 
   8   3   3       15.05       13.75      1.70 o 
   9   3   3        6.09        4.54      1.75 o 
   0   4   3       20.36       22.85      1.40 o 
   1   4   3      404.52      383.88      3.86 o 
   2   4   3      943.23      874.69      6.56 o 
   3   4   3       99.28       86.74      1.70 o 
   4   4   3       32.03       32.78      1.17 o 
   5   4   3       80.61       81.85      1.84 o 
   6   4   3      301.86      283.33      3.57 o 
   7   4   3       50.33       50.43      2.59 o 
   8   4   3       75.87       74.65      2.85 o 
   9   4   3       36.18       40.74      2.97 o 
   0   5   3       19.02       14.31      1.36 o 
   1   5   3     1187.57     1149.14      7.45 o 
   2   5   3      925.13      906.53      6.02 o 
   3   5   3      289.74      294.51      3.15 o 
   4   5   3        6.38        4.99      0.78 o 
   5   5   3      219.67      211.99      2.81 o 
   6   5   3      166.23      175.82      3.12 o 
   7   5   3       71.11       83.95      3.01 o 
   8   5   3      122.74      135.40      5.91 o 
   9   5   3       44.38       43.03      3.10 o 
   0   6   3     1062.39     1181.06      9.22 o 
   1   6   3       93.41       94.47      1.91 o 
   2   6   3       57.26       54.52      1.24 o 
   3   6   3      628.18      622.46      4.75 o 
   4   6   3      152.86      167.33      2.49 o 
   5   6   3       54.60       58.67      1.58 o 
   6   6   3       61.67       65.69      2.26 o 
   7   6   3       79.89       78.34      3.27 o 
   8   6   3      125.25      132.09      4.22 o 
   9   6   3       79.86       87.75      4.35 o 
   0   7   3      760.32      777.43      7.13 o 
   1   7   3      342.58      355.53      2.85 o 
   2   7   3      521.17      531.63      3.88 o 
   3   7   3      113.63      116.65      1.77 o 
   4   7   3      511.83      501.83      4.45 o 
   5   7   3       33.64       36.85      1.60 o 
   6   7   3      277.45      271.85      4.07 o 
   7   7   3      166.79      158.10      4.62 o 
   8   7   3       28.01       45.88      3.48 o 
   0   8   3       91.89       76.99      2.01 o 
   1   8   3        4.74        2.68      0.70 o 
   2   8   3       84.90       99.48      1.98 o 
   3   8   3       65.44       64.11      1.47 o 
   4   8   3       82.49       79.98      2.09 o 
   5   8   3       35.41       38.74      1.84 o 
   6   8   3      159.31      163.55      3.62 o 
   7   8   3       10.52        9.64      2.18 o 
   8   8   3        6.68        3.44      2.58 o 
   0   9   3       75.43       86.21      2.27 o 
   1   9   3        4.56        3.84      0.76 o 
   2   9   3      197.45      216.73      2.60 o 
   3   9   3        8.86        8.21      0.94 o 
   4   9   3      285.66      285.74      3.29 o 
   5   9   3        2.13        0.93      1.20 o 
   6   9   3        3.75        3.36      1.27 o 
   7   9   3       13.15       15.30      2.50 o 
   8   9   3        0.33        0.27      2.09 o 
   0  10   3       40.41       45.35      1.96 o 
   1  10   3      188.68      192.71      2.33 o 
   2  10   3       57.53       64.43      1.66 o 
   3  10   3       33.55       33.32      1.45 o 
   4  10   3       40.07       47.36      1.59 o 
   5  10   3        6.40        4.83      1.43 o 
   6  10   3        3.32        2.07      1.37 o 
   7  10   3       27.49       28.66      2.58 o 
   0  11   3      147.00      140.63      3.19 o 
   1  11   3      425.26      410.90      3.70 o 
   2  11   3      187.56      192.72      2.65 o 
   3  11   3       66.40       57.93      1.81 o 
   4  11   3       11.49       11.13      1.24 o 
   5  11   3       35.81       37.94      2.14 o 
   6  11   3        0.40        0.25      1.42 o 
   7  11   3       13.46       10.67      2.10 o 
   0  12   3      132.14      128.55      3.60 o 
   1  12   3      234.46      229.49      2.99 o 
   2  12   3       37.80       40.70      1.67 o 
   3  12   3       27.77       33.53      1.60 o 
   4  12   3      129.41      128.00      2.84 o 
   5  12   3        9.31        4.95      1.59 o 
   6  12   3       16.13       15.98      1.98 o 
   0  13   3        0.43        0.92      1.53 o 
   1  13   3       19.29       19.16      1.38 o 
   2  13   3      159.87      147.85      2.78 o 
   3  13   3      105.72      105.02      2.64 o 
   4  13   3      105.86      108.30      3.48 o 
   5  13   3       18.15       16.98      1.97 o 
   6  13   3       25.80       25.17      2.31 o 
   0  14   3        9.13       10.31      1.85 o 
   1  14   3        9.69        8.88      1.34 o 
   2  14   3        9.99       10.77      1.42 o 
   3  14   3        2.37        1.85      1.27 o 
   4  14   3       21.91       19.73      1.78 o 
   5  14   3       27.65       26.42      2.13 o 
   0  15   3        1.34       -1.57      1.57 o 
   1  15   3        3.98        2.76      1.30 o 
   2  15   3       15.64       12.58      1.72 o 
   3  15   3       17.16       20.97      1.75 o 
   4  15   3        1.29        1.15      1.47 o 
   0  16   3        1.89        1.35      1.82 o 
   1  16   3        8.22        4.79      1.46 o 
   2  16   3       13.40       11.71      1.63 o 
   3  16   3        2.56        1.21      1.47 o 
   0   0   4     9012.80     8599.79    121.33 o 
   1   0   4     2905.76     2723.74     41.05 o 
   2   0   4     3003.62     2889.24     30.85 o 
   3   0   4      228.84      232.60      4.31 o 
   4   0   4      173.57      164.48      2.96 o 
   5   0   4      725.41      742.19      8.33 o 
   6   0   4      358.70      356.97      5.17 o 
   7   0   4       13.24       12.36      2.06 o 
   8   0   4       38.01       37.87      2.98 o 
   9   0   4        1.73       -0.47      2.40 o 
   0   1   4     2752.32     2672.22     32.49 o 
   1   1   4     4372.70     4060.72     42.09 o 
   2   1   4      223.93      235.59      3.27 o 
   3   1   4     1627.28     1613.05     10.29 o 
   4   1   4     1592.69     1577.86      9.71 o 
   5   1   4      223.73      229.85      2.68 o 
   6   1   4      177.80      184.86      2.62 o 
   7   1   4      141.10      136.57      2.65 o 
   8   1   4       51.84       53.69      2.31 o 
   9   1   4        6.22        4.31      1.86 o 
   0   2   4      999.38      953.34     16.71 o 
   1   2   4     2063.79     2023.35     20.09 o 
   2   2   4     2707.79     2658.32     18.50 o 
   3   2   4     1203.88     1147.39      9.09 o 
   4   2   4      372.64      402.91      4.03 o 
   5   2   4        0.22        1.73      0.82 o 
   6   2   4      208.09      212.91      2.84 o 
   7   2   4       25.85       24.22      1.75 o 
   8   2   4       19.61       22.85      1.84 o 
   9   2   4       21.12       19.92      2.89 o 
   0   3   4        2.54        0.70      1.00 o 
   1   3   4      410.21      361.03      4.39 o 
   2   3   4       62.73       61.83      1.66 o 
   3   3   4      124.09      126.24      2.28 o 
   4   3   4      150.14      149.04      2.29 o 
   5   3   4      447.63      442.13      4.32 o 
   6   3   4       86.51       87.72      2.20 o 
   7   3   4       11.58       10.77      1.43 o 
   8   3   4        2.52        4.75      1.60 o 
   9   3   4       54.55       59.50      3.30 o 
   0   4   4      887.70      836.05     11.17 o 
   1   4   4      264.69      277.03      3.39 o 
   2   4   4      442.17      440.54      4.28 o 
   3   4   4      333.07      315.88      3.12 o 
   4   4   4        1.48        2.58      0.87 o 
   5   4   4      388.28      365.50      3.88 o 
   6   4   4      242.88      231.97      3.53 o 
   7   4   4       63.46       75.04      2.69 o 
   8   4   4       24.09       24.14      2.12 o 
   9   4   4        6.46        7.05      2.06 o 
   0   5   4      564.24      586.09      6.26 o 
   1   5   4       48.02       51.84      1.31 o 
   2   5   4       67.97       60.11      1.47 o 
   3   5   4      383.12      379.03      3.57 o 
   4   5   4      212.32      211.67      2.69 o 
   5   5   4        3.26        4.93      0.97 o 
   6   5   4      163.73      162.44      3.55 o 
   7   5   4       39.63       37.71      2.25 o 
   8   5   4       78.49       94.30      4.34 o 
   9   5   4       25.14       28.25      2.80 o 
   0   6   4      297.27      262.38      3.20 o 
   1   6   4      569.20      597.10      4.05 o 
   2   6   4      335.03      359.25      3.06 o 
   3   6   4       22.85       26.89      1.08 o 
   4   6   4      120.08      117.24      1.98 o 
   5   6   4       91.00       98.65      1.92 o 
   6   6   4      220.70      232.66      3.96 o 
   7   6   4       75.87       81.35      2.94 o 
   8   6   4        7.05        7.96      2.31 o 
   0   7   4       76.58      106.75      2.08 o 
   1   7   4      182.53      186.51      2.02 o 
   2   7   4       50.25       53.20      1.32 o 
   3   7   4       17.62       18.89      1.03 o 
   4   7   4       13.05       14.03      1.06 o 
   5   7   4       68.87       69.17      1.97 o 
   6   7   4      107.57      114.63      3.00 o 
   7   7   4        4.09        5.32      1.75 o 
   8   7   4       84.05       95.61      4.17 o 
   0   8   4        6.62        4.97      0.91 o 
   1   8   4      120.56      110.76      1.78 o 
   2   8   4       88.65       83.45      1.65 o 
   3   8   4      217.27      206.25      2.42 o 
   4   8   4       23.78       21.76      1.24 o 
   5   8   4       85.31       88.22      2.20 o 
   6   8   4       31.86       30.12      1.73 o 
   7   8   4       10.52       10.23      1.99 o 
   8   8   4        7.01        6.45      2.50 o 
   0   9   4        9.45       10.31      1.16 o 
   1   9   4       18.26       22.60      1.02 o 
   2   9   4       19.24       20.37      1.02 o 
   3   9   4        3.38        2.04      0.88 o 
   4   9   4        9.10        6.73      1.16 o 
   5   9   4       52.00       53.17      2.04 o 
   6   9   4       23.17       27.94      1.75 o 
   7   9   4       24.59       23.83      2.29 o 
   8   9   4       13.97       19.47      3.00 o 
   0  10   4      199.81      199.36      3.34 o 
   1  10   4        6.06        4.77      0.90 o 
   2  10   4       59.74       61.46      1.62 o 
   3  10   4      158.53      147.11      2.69 o 
   4  10   4       23.54       24.16      1.51 o 
   5  10   4        1.27        2.09      1.32 o 
   6  10   4        9.69        9.25      1.51 o 
   7  10   4       36.43       42.09      3.07 o 
   0  11   4      128.23      134.53      3.12 o 
   1  11   4      180.03      178.43      2.49 o 
   2  11   4       86.44       96.14      2.07 o 
   3  11   4       81.52       90.37      2.14 o 
   4  11   4      180.89      181.66      3.20 o 
   5  11   4        3.40        2.86      1.40 o 
   6  11   4        0.67        1.66      1.43 o 
   7  11   4       24.56       27.00      2.82 o 
   0  12   4      138.51      139.91      3.51 o 
   1  12   4       55.95       57.65      1.77 o 
   2  12   4      141.42      132.56      2.51 o 
   3  12   4       31.16       24.28      1.56 o 
   4  12   4        6.17        1.56      1.29 o 
   5  12   4      147.36      150.13      3.59 o 
   6  12   4        4.06        2.85      1.55 o 
   0  13   4      110.16       98.37      3.22 o 
   1  13   4       16.43       12.03      1.34 o 
   2  13   4       16.58       16.77      1.43 o 
   3  13   4      156.11      157.45      2.91 o 
   4  13   4       25.33       26.53      1.94 o 
   5  13   4       16.04       15.75      1.92 o 
   6  13   4       30.21       37.79      2.48 o 
   0  14   4        2.76        2.76      1.69 o 
   1  14   4       11.19       14.85      1.45 o 
   2  14   4       15.35       14.02      1.49 o 
   3  14   4       11.99       10.36      1.45 o 
   4  14   4        1.22        1.07      1.43 o 
   5  14   4       14.20       13.88      1.95 o 
   0  15   4       78.63       85.41      3.39 o 
   1  15   4        3.90        3.24      1.26 o 
   2  15   4       11.41       11.33      1.52 o 
   3  15   4        1.68        1.19      1.39 o 
   4  15   4        9.00       10.46      1.80 o 
   0  16   4       28.43       26.52      2.61 o 
   1  16   4        1.11        0.16      1.28 o 
   2  16   4        0.55       -0.47      1.37 o 
   1   0   5     1067.10     1082.72     21.00 o 
   2   0   5     1370.95     1457.79     21.04 o 
   3   0   5     4745.41     4862.64     41.99 o 
   4   0   5       17.98       14.54      1.48 o 
   5   0   5        4.29        3.42      1.14 o 
   6   0   5      177.56      185.85      3.94 o 
   7   0   5        0.13       -1.34      1.62 o 
   8   0   5       20.12       21.79      2.52 o 
   9   0   5        0.50       -0.36      2.82 o 
   0   1   5        4.39        3.25      1.10 o 
   1   1   5     1465.91     1362.71     14.56 o 
   2   1   5      933.03      878.32      7.86 o 
   3   1   5      442.58      455.40      4.76 o 
   4   1   5      330.47      286.65      2.92 o 
   5   1   5     1232.49     1236.39      7.23 o 
   6   1   5      740.59      735.09      5.72 o 
   7   1   5        2.86        3.59      1.17 o 
   8   1   5       17.10       22.96      2.34 o 
   9   1   5        8.94       11.08      2.00 o 
   0   2   5     1652.58     1563.41     17.69 o 
   1   2   5     1809.05     1766.49     15.01 o 
   2   2   5     1196.86     1237.56      9.39 o 
   3   2   5     1561.64     1543.49      9.98 o 
   4   2   5     1159.62     1186.21      7.77 o 
   5   2   5      225.17      226.58      2.92 o 
   6   2   5      236.00      238.60      3.26 o 
   7   2   5      131.08      133.73      2.84 o 
   8   2   5        0.07       -1.28      1.28 o 
   9   2   5        3.04        2.97      1.99 o 
   0   3   5      153.03      146.16      4.26 o 
   1   3   5      911.50      929.05      8.23 o 
   2   3   5      187.89      177.64      2.36 o 
   3   3   5      274.12      261.74      2.92 o 
   4   3   5      278.38      268.50      2.97 o 
   5   3   5       79.64       73.86      1.90 o 
   6   3   5      298.38      292.52      3.97 o 
   7   3   5       20.46       23.93      1.97 o 
   8   3   5       13.17       12.86      1.69 o 
   9   3   5       14.31       17.53      2.63 o 
   0   4   5      239.73      239.89      3.96 o 
   1   4   5     1864.64     1864.74     12.47 o 
   2   4   5      844.26      829.54      5.75 o 
   3   4   5      239.35      236.28      2.71 o 
   4   4   5      149.37      141.93      2.25 o 
   5   4   5       73.42       67.97      1.75 o 
   6   4   5       54.13       55.03      2.19 o 
   7   4   5       55.00       63.89      2.80 o 
   8   4   5       51.92       45.90      2.57 o 
   9   4   5       13.46       11.24      2.10 o 
   0   5   5       27.28       32.21      1.66 o 
   1   5   5      561.63      594.82      4.48 o 
   2   5   5        9.12       10.33      0.91 o 
   3   5   5      249.38      244.30      2.80 o 
   4   5   5       43.46       44.33      1.37 o 
   5   5   5       68.28       75.08      2.03 o 
   6   5   5      245.43      254.33      4.39 o 
   7   5   5      232.94      243.72      4.82 o 
   8   5   5       62.18       68.81      3.43 o 
   9   5   5       19.79       16.97      3.32 o 
   0   6   5       27.07       19.48      1.35 o 
   1   6   5      343.09      333.31      3.04 o 
   2   6   5      344.64      344.62      3.16 o 
   3   6   5       19.85       20.89      1.17 o 
   4   6   5      216.92      215.30      2.68 o 
   5   6   5       35.22       34.64      1.45 o 
   6   6   5      602.60      583.89      6.19 o 
   7   6   5      228.67      224.83      4.76 o 
   8   6   5       73.71       68.64      3.54 o 
   0   7   5      324.56      313.72      4.44 o 
   1   7   5      310.14      295.82      2.81 o 
   2   7   5      134.90      130.87      2.20 o 
   3   7   5       29.53       30.45      1.37 o 
   4   7   5       22.19       23.62      1.34 o 
   5   7   5      367.23      364.89      4.05 o 
   6   7   5      171.28      179.89      3.45 o 
   7   7   5       85.04      100.16      4.09 o 
   8   7   5       58.74       58.47      3.50 o 
   0   8   5      102.27      115.53      2.25 o 
   1   8   5      204.03      214.43      2.36 o 
   2   8   5       43.83       49.05      1.37 o 
   3   8   5      140.60      128.02      2.17 o 
   4   8   5      127.79      122.79      2.51 o 
   5   8   5      158.50      169.77      2.94 o 
   6   8   5       16.22       14.49      1.72 o 
   7   8   5       48.15       44.59      2.72 o 
   8   8   5       42.66       43.09      3.27 o 
   0   9   5       10.18       10.74      1.13 o 
   1   9   5       66.69       68.58      1.51 o 
   2   9   5       11.61        8.73      0.99 o 
   3   9   5        4.88        4.28      0.91 o 
   4   9   5       58.15       62.62      1.94 o 
   5   9   5      111.67      112.98      2.61 o 
   6   9   5       30.98       31.49      1.93 o 
   7   9   5       10.03        8.51      1.86 o 
   0  10   5       20.47       25.79      1.49 o 
   1  10   5      252.43      240.71      2.66 o 
   2  10   5       32.07       32.09      1.36 o 
   3  10   5       76.98       71.80      1.85 o 
   4  10   5      272.79      283.58      3.83 o 
   5  10   5      136.66      150.40      4.20 o 
   6  10   5       20.59       18.87      1.83 o 
   7  10   5        9.47       11.51      1.91 o 
   0  11   5      490.12      491.63      6.68 o 
   1  11   5      186.70      189.01      2.55 o 
   2  11   5      194.67      192.02      2.75 o 
   3  11   5      102.46      102.34      2.41 o 
   4  11   5       43.93       50.72      1.94 o 
   5  11   5       14.66       11.38      1.75 o 
   6  11   5        2.42        1.98      1.49 o 
   7  11   5        5.56        4.47      1.80 o 
   0  12   5       23.39       25.30      1.98 o 
   1  12   5      156.74      156.67      2.79 o 
   2  12   5       81.49       89.40      2.21 o 
   3  12   5       48.10       43.73      1.83 o 
   4  12   5       19.31       13.79      1.56 o 
   5  12   5       44.21       45.44      2.41 o 
   6  12   5        3.45        2.86      1.60 o 
   0  13   5       11.01       11.30      1.78 o 
   1  13   5       19.53       19.49      1.42 o 
   2  13   5       23.52       17.64      1.44 o 
   3  13   5       29.09       27.94      1.66 o 
   4  13   5      112.05      112.28      2.94 o 
   5  13   5       13.04       14.82      1.97 o 
   0  14   5        8.85       10.64      1.86 o 
   1  14   5       12.44       11.71      1.35 o 
   2  14   5        1.65        2.81      1.25 o 
   3  14   5        4.47        4.14      1.32 o 
   4  14   5       79.03       83.12      2.71 o 
   5  14   5        8.40        7.12      1.87 o 
   0  15   5       14.79       16.70      2.24 o 
   1  15   5        6.40        6.93      1.40 o 
   2  15   5       17.19       17.93      1.61 o 
   3  15   5       18.93       14.34      1.66 o 
   4  15   5       41.87       49.75      2.54 o 
   0  16   5        2.34        1.81      1.91 o 
   1  16   5        1.64        1.76      1.38 o 
   2  16   5        3.54        1.07      1.41 o 
   0   0   6     4686.00     4675.45     55.33 o 
   1   0   6        0.00        0.53      1.27 o 
   2   0   6      561.40      568.33      6.12 o 
   3   0   6      672.67      778.64      7.55 o 
   4   0   6      133.11      117.69      2.87 o 
   5   0   6       21.20       30.42      1.91 o 
   6   0   6       31.67       36.35      1.99 o 
   7   0   6      428.08      423.19     10.92 o 
   8   0   6       10.76       14.37      2.36 o 
   9   0   6       33.72       41.57      4.20 o 
   0   1   6     3040.95     2927.86     27.72 o 
   1   1   6      498.14      528.20      5.58 o 
   2   1   6     1327.86     1394.17      8.82 o 
   3   1   6     2395.76     2525.72     14.19 o 
   4   1   6      260.59      245.00      2.86 o 
   5   1   6       51.19       52.03      1.56 o 
   6   1   6      355.25      344.41      3.66 o 
   7   1   6        6.90        2.09      1.24 o 
   8   1   6        6.70        6.75      1.50 o 
   9   1   6        1.49       -0.34      1.89 o 
   0   2   6       64.95       58.63      2.89 o 
   1   2   6      220.09      211.86      3.08 o 
   2   2   6     2307.29     2343.84     12.90 o 
   3   2   6      700.34      669.23      4.94 o 
   4   2   6      349.71      367.76      3.52 o 
   5   2   6      180.31      166.76      2.52 o 
   6   2   6      738.11      733.39      6.26 o 
   7   2   6      180.63      172.49      3.63 o 
   8   2   6       13.94       11.78      1.76 o 
   9   2   6        2.55        0.19      1.93 o 
   0   3   6        1.12        3.59      1.42 o 
   1   3   6       27.31       21.84      1.07 o 
   2   3   6       60.39       79.70      1.55 o 
   3   3   6      164.72      164.25      2.15 o 
   4   3   6       83.73       83.87      1.89 o 
   5   3   6      170.43      169.05      2.60 o 
   6   3   6      182.87      183.47      3.37 o 
   7   3   6      187.72      204.06      3.82 o 
   8   3   6       27.43       28.13      2.64 o 
   9   3   6       11.91       11.91      2.53 o 
   0   4   6       39.86       38.03      1.46 o 
   1   4   6     1985.58     1980.18     10.61 o 
   2   4   6      898.31      923.08      6.19 o 
   3   4   6      881.55      892.15      5.93 o 
   4   4   6      185.55      187.93      2.69 o 
   5   4   6      280.83      276.47      3.38 o 
   6   4   6      104.42      101.50      2.72 o 
   7   4   6       80.75       78.44      3.10 o 
   8   4   6        6.35        4.01      1.64 o 
   9   4   6        9.92       13.29      2.44 o 
   0   5   6       68.79       65.29      2.44 o 
   1   5   6      592.49      600.75      4.25 o 
   2   5   6      592.80      603.10      4.75 o 
   3   5   6      201.12      212.97      2.66 o 
   4   5   6       63.05       65.97      1.89 o 
   5   5   6       91.85       85.05      2.10 o 
   6   5   6     1310.22     1301.21     11.02 o 
   7   5   6      104.99      109.03      3.33 o 
   8   5   6        5.62        7.35      1.91 o 
   0   6   6      301.74      299.58      4.06 o 
   1   6   6      515.17      532.17      4.49 o 
   2   6   6       22.29       23.95      1.16 o 
   3   6   6      652.44      675.56      5.12 o 
   4   6   6      246.62      231.02      2.81 o 
   5   6   6      400.23      377.46      4.25 o 
   6   6   6       26.98       29.24      2.26 o 
   7   6   6      373.84      373.51      5.60 o 
   8   6   6      122.16      113.41      3.84 o 
   0   7   6       74.08       78.83      2.34 o 
   1   7   6      864.38      883.45      5.70 o 
   2   7   6      316.61      318.56      3.11 o 
   3   7   6       43.69       42.73      1.54 o 
   4   7   6      120.82      128.86      2.49 o 
   5   7   6      329.42      318.30      3.96 o 
   6   7   6      257.12      261.11      4.58 o 
   7   7   6      176.84      181.34      4.16 o 
   8   7   6       13.48       11.10      2.01 o 
   0   8   6        7.96        8.27      1.52 o 
   1   8   6      491.90      499.01      3.93 o 
   2   8   6       64.32       63.96      1.57 o 
   3   8   6        3.53        3.44      0.99 o 
   4   8   6       13.10       13.91      1.36 o 
   5   8   6      216.54      213.65      3.30 o 
   6   8   6       38.07       40.51      2.21 o 
   7   8   6       46.09       42.42      2.75 o 
   8   8   6       24.57       23.18      2.86 o 
   0   9   6        6.34        4.51      1.28 o 
   1   9   6       95.90       87.43      1.78 o 
   2   9   6       40.88       43.14      1.48 o 
   3   9   6       81.20       86.87      2.11 o 
   4   9   6       19.27       17.88      1.51 o 
   5   9   6      101.17      103.82      3.53 o 
   6   9   6      114.04      117.78      3.29 o 
   7   9   6       81.27       89.82      3.42 o 
   0  10   6       86.76       79.50      2.60 o 
   1  10   6       64.81       66.29      1.70 o 
   2  10   6       57.19       54.23      1.66 o 
   3  10   6      338.26      332.54      3.86 o 
   4  10   6        8.67       12.50      1.48 o 
   5  10   6       97.31       85.34      2.62 o 
   6  10   6        6.58        5.56      1.69 o 
   7  10   6       11.66       11.95      2.11 o 
   0  11   6        0.00       -1.33      1.33 o 
   1  11   6       61.64       54.81      1.70 o 
   2  11   6       43.12       53.02      1.80 o 
   3  11   6      272.69      259.62      3.35 o 
   4  11   6        7.57        6.07      1.43 o 
   5  11   6       39.11       40.82      2.20 o 
   6  11   6        5.28        4.11      1.63 o 
   0  12   6       59.08       54.04      2.48 o 
   1  12   6       51.30       45.47      1.75 o 
   2  12   6      101.79       93.64      2.29 o 
   3  12   6       10.00        8.57      1.29 o 
   4  12   6      123.66      126.89      3.23 o 
   5  12   6       26.60       24.20      2.17 o 
   6  12   6        1.04       -1.59      1.59 o 
   0  13   6      212.73      216.38      4.32 o 
   1  13   6       99.90       99.41      2.60 o 
   2  13   6       28.70       26.34      1.67 o 
   3  13   6       15.03       15.00      1.51 o 
   4  13   6       34.38       33.37      2.28 o 
   5  13   6      100.11      107.17      3.52 o 
   0  14   6        7.96        9.40      1.90 o 
   1  14   6       26.44       25.13      1.66 o 
   2  14   6        1.20        2.88      1.29 o 
   3  14   6        9.94        6.81      1.44 o 
   4  14   6        2.80        1.03      1.57 o 
   0  15   6       59.74       63.91      3.20 o 
   1  15   6        2.31        1.20      1.28 o 
   2  15   6        3.23        4.13      1.38 o 
   3  15   6        7.49        4.62      1.47 o 
   0  16   6        0.01        1.86      1.89 o 
   1  16   6        2.58        1.45      1.40 o 
   1   0   7     2509.40     2432.02     21.83 o 
   2   0   7     3698.60     3964.11     28.14 o 
   3   0   7      924.13      956.75      9.03 o 
   4   0   7       79.88       81.72      2.52 o 
   5   0   7        0.55       -0.31      1.25 o 
   6   0   7      473.63      461.79      6.12 o 
   7   0   7       41.82       45.73      3.29 o 
   8   0   7       22.37       21.96      2.61 o 
   9   0   7        2.76       -0.36      2.53 o 
   0   1   7     1447.19     1407.63     13.72 o 
   1   1   7      339.49      350.82      3.35 o 
   2   1   7      800.04      848.64      5.90 o 
   3   1   7      554.10      570.51      4.69 o 
   4   1   7      217.28      226.91      2.79 o 
   5   1   7      195.29      180.98      2.82 o 
   6   1   7      191.42      193.91      3.18 o 
   7   1   7       56.49       57.80      2.48 o 
   8   1   7        2.87        0.74      1.71 o 
   9   1   7       18.58       21.43      3.96 o 
   0   2   7       82.40       73.99      2.26 o 
   1   2   7      243.16      262.71      2.82 o 
   2   2   7      301.94      367.39      3.65 o 
   3   2   7      558.23      560.18      4.64 o 
   4   2   7       68.25       73.81      1.72 o 
   5   2   7      145.23      143.66      2.53 o 
   6   2   7      469.08      451.16      4.68 o 
   7   2   7      442.52      431.32      6.46 o 
   8   2   7       15.52       11.29      2.05 o 
   9   2   7        1.11        0.18      2.06 o 
   0   3   7      121.16      115.24      2.69 o 
   1   3   7      945.94      941.39      6.38 o 
   2   3   7     1024.39     1053.78      6.59 o 
   3   3   7       93.96      104.91      1.73 o 
   4   3   7      185.73      192.12      2.44 o 
   5   3   7      443.71      417.88      4.19 o 
   6   3   7      242.89      236.78      3.64 o 
   7   3   7        4.31        2.53      1.73 o 
   8   3   7       23.38       20.46      2.44 o 
   0   4   7      711.24      703.77      7.14 o 
   1   4   7      319.03      329.13      2.84 o 
   2   4   7       67.47       73.09      1.59 o 
   3   4   7      129.16      122.66      2.02 o 
   4   4   7      180.16      184.99      2.56 o 
   5   4   7      206.89      202.17      3.17 o 
   6   4   7      349.01      337.58      4.40 o 
   7   4   7      161.29      160.46      3.78 o 
   8   4   7       31.01       28.97      2.65 o 
   0   5   7      304.58      331.68      3.91 o 
   1   5   7     1273.65     1265.50      7.35 o 
   2   5   7      561.95      601.69      4.74 o 
   3   5   7      201.54      204.43      2.54 o 
   4   5   7       13.95       15.88      1.14 o 
   5   5   7      158.52      147.54      2.70 o 
   6   5   7       90.82       97.35      2.60 o 
   7   5   7      244.15      242.57      4.58 o 
   8   5   7       48.87       52.56      2.89 o 
   0   6   7      981.80      998.71      8.80 o 
   1   6   7      224.43      232.32      2.59 o 
   2   6   7      487.36      506.53      4.41 o 
   3   6   7      208.95      190.57      2.75 o 
   4   6   7      114.89      117.59      2.38 o 
   5   6   7      835.49      821.18      6.77 o 
   6   6   7      379.82      373.95      4.75 o 
   7   6   7       58.37       64.93      2.84 o 
   8   6   7        7.60        5.30      1.87 o 
   0   7   7      120.79      122.99      2.76 o 
   1   7   7      147.39      139.81      2.11 o 
   2   7   7      129.25      143.13      2.38 o 
   3   7   7      147.30      158.24      2.58 o 
   4   7   7      218.41      217.10      3.04 o 
   5   7   7        5.52        6.47      1.31 o 
   6   7   7      219.37      219.64      4.14 o 
   7   7   7      207.19      211.43      4.52 o 
   8   7   7       36.55       32.74      2.63 o 
   0   8   7       98.05      108.38      2.67 o 
   1   8   7       62.04       75.92      1.73 o 
   2   8   7       80.68       89.49      1.91 o 
   3   8   7      387.74      396.61      4.35 o 
   4   8   7      136.82      135.16      2.76 o 
   5   8   7      102.80      107.29      2.56 o 
   6   8   7        1.69        1.08      1.53 o 
   7   8   7       74.24       66.11      3.16 o 
   0   9   7       16.72       13.47      1.54 o 
   1   9   7      382.25      381.91      3.94 o 
   2   9   7        7.13        6.17      1.05 o 
   3   9   7      122.46      122.23      2.52 o 
   4   9   7       72.39       73.33      2.23 o 
   5   9   7      195.89      197.75      4.98 o 
   6   9   7       28.31       28.41      2.15 o 
   7   9   7        2.88        3.61      1.81 o 
   0  10   7      143.72      148.61      3.38 o 
   1  10   7       54.58       55.72      1.76 o 
   2  10   7      169.79      176.68      2.77 o 
   3  10   7       58.47       60.93      2.07 o 
   4  10   7      157.68      166.04      3.20 o 
   5  10   7        2.20        2.94      1.38 o 
   6  10   7       14.26       11.92      1.87 o 
   7  10   7       63.18       71.20      3.37 o 
   0  11   7      234.01      227.24      4.25 o 
   1  11   7       45.80       48.62      1.83 o 
   2  11   7      152.69      151.75      2.72 o 
   3  11   7      302.92      282.94      4.07 o 
   4  11   7      183.46      192.64      3.75 o 
   5  11   7       66.06       66.00      2.59 o 
   6  11   7       22.19       18.47      2.20 o 
   0  12   7        7.48        6.84      1.73 o 
   1  12   7      208.91      190.51      3.08 o 
   2  12   7        1.98        1.29      1.15 o 
   3  12   7        8.79        6.97      1.45 o 
   4  12   7        3.62        6.55      1.61 o 
   5  12   7       94.70       94.15      3.20 o 
   6  12   7       12.34        9.52      2.09 o 
   0  13   7        8.71        8.30      1.88 o 
   1  13   7      103.89      103.15      2.57 o 
   2  13   7       10.34       11.70      1.45 o 
   3  13   7       25.15       23.63      1.88 o 
   4  13   7       65.24       71.96      2.83 o 
   5  13   7        1.02        1.22      1.68 o 
   0  14   7       25.87       17.76      3.23 o 
   1  14   7       14.30       13.67      1.56 o 
   2  14   7        0.66        1.35      1.29 o 
   3  14   7       12.27       15.35      1.80 o 
   4  14   7       27.41       31.56      2.43 o 
   0  15   7        3.55        5.02      2.00 o 
   1  15   7        2.37        0.44      1.39 o 
   2  15   7        5.42        5.16      1.48 o 
   3  15   7        2.15        0.11      1.55 o 
   0  16   7       17.70       25.53      2.85 o 
   0   0   8      199.18      203.15      4.80 o 
   1   0   8      408.69      404.79      5.02 o 
   2   0   8       16.67       20.02      1.61 o 
   3   0   8        9.23       14.49      1.65 o 
   4   0   8        0.42       -0.43      1.15 o 
   5   0   8      616.27      582.62      7.79 o 
   6   0   8      887.69      857.30      9.71 o 
   7   0   8      117.08      111.43      4.58 o 
   8   0   8        5.70        1.21      2.96 o 
   0   1   8      167.17      186.33      3.11 o 
   1   1   8      335.80      374.42      3.30 o 
   2   1   8      285.02      375.16      3.72 o 
   3   1   8       31.91       34.52      1.33 o 
   4   1   8      433.51      431.58      4.20 o 
   5   1   8      381.80      384.16      4.14 o 
   6   1   8      193.55      179.81      3.02 o 
   7   1   8       59.73       59.95      2.58 o 
   8   1   8       26.27       20.18      2.62 o 
   0   2   8      291.37      275.91      3.91 o 
   1   2   8       22.54       19.42      0.91 o 
   2   2   8      573.24      591.27      4.66 o 
   3   2   8      305.86      312.05      3.34 o 
   4   2   8      206.38      208.59      2.75 o 
   5   2   8      105.62      104.64      2.23 o 
   6   2   8     1115.69     1065.55      8.14 o 
   7   2   8        5.70        7.51      1.68 o 
   8   2   8       31.27       34.25      3.47 o 
   0   3   8        0.95        0.20      0.93 o 
   1   3   8      436.69      435.39      3.41 o 
   2   3   8      451.02      455.26      3.70 o 
   3   3   8      245.15      266.28      3.00 o 
   4   3   8        4.67        3.04      0.88 o 
   5   3   8      659.62      620.67      5.09 o 
   6   3   8      182.57      184.14      3.25 o 
   7   3   8      212.71      217.82      5.07 o 
   8   3   8       23.85       25.29      2.87 o 
   0   4   8      179.83      174.19      3.53 o 
   1   4   8      705.40      730.59      4.95 o 
   2   4   8      358.52      370.43      3.30 o 
   3   4   8      616.79      645.15      4.81 o 
   4   4   8      196.81      191.41      3.07 o 
   5   4   8       32.61       34.05      1.67 o 
   6   4   8      178.79      176.94      3.34 o 
   7   4   8      111.56      101.28      3.21 o 
   8   4   8       33.75       32.69      2.92 o 
   0   5   8      173.20      174.44      2.90 o 
   1   5   8      111.63      120.81      1.91 o 
   2   5   8      213.03      222.46      2.79 o 
   3   5   8       61.95       58.80      1.47 o 
   4   5   8      310.13      313.66      3.49 o 
   5   5   8      184.47      182.07      3.29 o 
   6   5   8       44.92       47.42      2.18 o 
   7   5   8       18.25       19.45      2.02 o 
   8   5   8       12.61       11.31      2.39 o 
   0   6   8        1.39        0.04      0.86 o 
   1   6   8      164.32      157.03      2.19 o 
   2   6   8      189.30      175.09      2.58 o 
   3   6   8      474.65      485.29      4.37 o 
   4   6   8      296.00      284.97      3.48 o 
   5   6   8       31.34       34.82      1.87 o 
   6   6   8       72.97       73.14      2.43 o 
   7   6   8       37.87       42.18      2.56 o 
   8   6   8        0.70        2.45      1.91 o 
   0   7   8        0.13        1.80      1.11 o 
   1   7   8      295.85      306.11      3.15 o 
   2   7   8      216.63      224.94      2.89 o 
   3   7   8      135.46      136.13      2.58 o 
   4   7   8      449.55      440.46      4.63 o 
   5   7   8       76.71       79.95      2.35 o 
   6   7   8      148.87      158.13      3.48 o 
   7   7   8        0.28       -1.57      1.57 o 
   8   7   8       17.76       15.40      2.44 o 
   0   8   8       15.31       14.76      1.51 o 
   1   8   8       56.84       65.35      1.75 o 
   2   8   8      120.14      127.06      2.23 o 
   3   8   8      207.39      199.48      3.28 o 
   4   8   8       29.36       33.63      1.71 o 
   5   8   8      159.82      160.18      3.39 o 
   6   8   8       96.51      100.77      3.09 o 
   7   8   8       26.04       24.52      2.30 o 
   0   9   8       22.41       32.05      1.94 o 
   1   9   8      130.41      136.01      2.46 o 
   2   9   8       84.67       89.10      2.07 o 
   3   9   8       86.63       89.93      3.03 o 
   4   9   8       23.58       27.21      1.74 o 
   5   9   8      115.45      111.28      2.92 o 
   6   9   8       18.15       21.77      2.16 o 
   7   9   8       16.07       15.33      2.23 o 
   0  10   8      206.30      211.73      4.02 o 
   1  10   8      146.54      137.30      2.78 o 
   2  10   8       40.10       40.26      1.69 o 
   3  10   8        9.76        6.06      1.38 o 
   4  10   8      178.73      195.52      3.56 o 
   5  10   8      309.24      318.13      4.75 o 
   6  10   8       46.61       55.68      3.33 o 
   0  11   8       35.87       28.76      2.21 o 
   1  11   8       28.31       24.43      1.53 o 
   2  11   8       40.25       43.76      1.82 o 
   3  11   8      129.83      139.75      3.08 o 
   4  11   8      157.35      174.37      3.59 o 
   5  11   8      135.11      142.56      3.50 o 
   6  11   8       11.34        8.01      2.01 o 
   0  12   8       25.25       23.10      2.20 o 
   1  12   8       16.30       14.52      1.42 o 
   2  12   8       33.92       32.95      1.76 o 
   3  12   8        4.37        2.77      1.38 o 
   4  12   8      133.37      137.36      3.43 o 
   5  12   8        4.12        5.28      1.71 o 
   0  13   8        4.16        0.15      1.71 o 
   1  13   8       13.73       16.43      1.54 o 
   2  13   8       11.36       14.03      1.51 o 
   3  13   8        0.61       -0.83      1.37 o 
   4  13   8       42.23       42.01      2.44 o 
   5  13   8       10.59       12.46      1.95 o 
   0  14   8        3.31        1.69      1.96 o 
   1  14   8       18.48       14.23      1.65 o 
   2  14   8        9.70       11.33      1.54 o 
   3  14   8        8.23       10.89      1.80 o 
   4  14   8       21.77       18.64      2.14 o 
   0  15   8       13.39       14.66      2.83 o 
   1  15   8        8.16        4.40      1.50 o 
   2  15   8        1.99        1.06      1.41 o 
   1   0   9      653.26      677.73      6.56 o 
   2   0   9       63.57       77.00      2.26 o 
   3   0   9        6.33        5.78      1.31 o 
   4   0   9       16.42       16.89      2.01 o 
   5   0   9      394.41      357.39      6.17 o 
   6   0   9       95.97       90.86      3.69 o 
   7   0   9       25.18       28.46      3.09 o 
   8   0   9       26.11       27.74      3.71 o 
   0   1   9      171.27      201.23      4.64 o 
   1   1   9      302.32      340.59      3.80 o 
   2   1   9      253.63      274.48      2.98 o 
   3   1   9       26.94       34.91      1.51 o 
   4   1   9       54.33       55.30      1.87 o 
   5   1   9      151.96      146.10      2.98 o 
   6   1   9       73.70       72.07      2.31 o 
   7   1   9       18.52       21.60      2.01 o 
   8   1   9        6.34        5.79      2.13 o 
   0   2   9     1755.57     1802.92     13.80 o 
   1   2   9     1693.51     1717.48      9.33 o 
   2   2   9        2.95        0.78      0.77 o 
   3   2   9       31.17       36.68      1.32 o 
   4   2   9      282.56      274.52      3.35 o 
   5   2   9       74.20       73.30      2.14 o 
   6   2   9      259.37      265.21      3.96 o 
   7   2   9      102.43       96.26      3.34 o 
   8   2   9        8.81        4.64      2.16 o 
   0   3   9       29.84       31.68      1.82 o 
   1   3   9      190.28      181.69      2.19 o 
   2   3   9        3.31        4.21      0.79 o 
   3   3   9       14.71       12.24      1.08 o 
   4   3   9      138.27      145.28      2.68 o 
   5   3   9      187.05      183.78      2.93 o 
   6   3   9       43.60       44.78      2.12 o 
   7   3   9      109.84      106.16      3.50 o 
   8   3   9        4.02        4.07      2.18 o 
   0   4   9      147.31      160.32      2.89 o 
   1   4   9      189.81      173.78      2.16 o 
   2   4   9      454.09      490.26      4.43 o 
   3   4   9      388.69      394.80      3.56 o 
   4   4   9      209.13      208.75      3.12 o 
   5   4   9      613.46      603.17      6.20 o 
   6   4   9      199.19      201.65      3.85 o 
   7   4   9       69.63       62.08      3.36 o 
   8   4   9       17.52       17.96      2.82 o 
   0   5   9       40.33       42.38      1.65 o 
   1   5   9       34.68       36.07      1.57 o 
   2   5   9      173.70      179.07      2.56 o 
   3   5   9      218.12      225.00      3.15 o 
   4   5   9        9.46        9.33      1.23 o 
   5   5   9      314.59      309.00      4.18 o 
   6   5   9       22.09       23.31      1.94 o 
   7   5   9       61.41       64.26      2.92 o 
   8   5   9       14.37       10.97      2.34 o 
   0   6   9       47.48       50.42      1.88 o 
   1   6   9      417.89      400.02      3.55 o 
   2   6   9      113.47      118.13      2.27 o 
   3   6   9       64.33       61.08      1.75 o 
   4   6   9       64.75       65.53      2.17 o 
   5   6   9      153.84      148.68      3.33 o 
   6   6   9      100.39      108.63      3.00 o 
   7   6   9       77.30       75.95      3.28 o 
   8   6   9        8.81        9.83      2.34 o 
   0   7   9      107.50      107.25      2.77 o 
   1   7   9       19.37       17.85      1.14 o 
   2   7   9      203.40      201.15      2.95 o 
   3   7   9       21.24       19.22      1.43 o 
   4   7   9      114.33      120.21      2.38 o 
   5   7   9      281.65      268.19      4.12 o 
   6   7   9       25.08       29.82      2.09 o 
   7   7   9        3.23        1.91      1.82 o 
   0   8   9      361.66      369.52      5.11 o 
   1   8   9      319.24      303.40      3.44 o 
   2   8   9       23.40       24.78      1.47 o 
   3   8   9      106.25       99.73      2.53 o 
   4   8   9      111.84      117.15      2.59 o 
   5   8   9       29.29       27.18      1.94 o 
   6   8   9       40.87       45.57      3.08 o 
   7   8   9        9.04        7.55      1.90 o 
   0   9   9       19.46       20.52      1.93 o 
   1   9   9       13.85       13.56      1.28 o 
   2   9   9        4.93        3.51      1.05 o 
   3   9   9        4.96        6.63      1.36 o 
   4   9   9       16.49       13.66      1.48 o 
   5   9   9       80.02       79.16      2.78 o 
   6   9   9       13.28       11.04      1.92 o 
   7   9   9       37.78       40.58      2.77 o 
   0  10   9       38.69       43.15      2.39 o 
   1  10   9       98.57       92.80      2.28 o 
   2  10   9       80.01       88.98      2.25 o 
   3  10   9       52.80       60.39      2.33 o 
   4  10   9       61.84       61.78      2.38 o 
   5  10   9       50.19       48.70      2.50 o 
   6  10   9       45.65       44.22      2.97 o 
   0  11   9        9.98       14.38      1.90 o 
   1  11   9       15.57       12.14      1.36 o 
   2  11   9       32.03       27.30      1.65 o 
   3  11   9       24.03       20.50      1.98 o 
   4  11   9       72.09       78.32      2.70 o 
   5  11   9       17.75       17.74      1.96 o 
   6  11   9       36.24       38.93      2.67 o 
   0  12   9       15.20       10.28      1.90 o 
   1  12   9       22.40       21.69      1.58 o 
   2  12   9       53.64       50.04      2.07 o 
   3  12   9       26.46       25.44      1.99 o 
   4  12   9       32.48       33.97      2.23 o 
   5  12   9        5.53        5.17      1.70 o 
   0  13   9      123.82      114.97      6.01 o 
   1  13   9       26.51       26.54      1.81 o 
   2  13   9        7.01        4.59      1.43 o 
   3  13   9       16.36       16.79      1.94 o 
   4  13   9        9.85       10.61      1.85 o 
   0  14   9        8.32        9.29      2.33 o 
   1  14   9        4.22        1.30      1.40 o 
   2  14   9        3.36        1.31      1.45 o 
   3  14   9       18.54       21.51      2.06 o 
   0  15   9        2.67        0.71      2.11 o 
   1  15   9       15.94       16.77      1.80 o 
   0   0  10      822.55      867.40     11.29 o 
   1   0  10       69.74       95.50      2.41 o 
   2   0  10        4.60        6.22      1.29 o 
   3   0  10       56.65       49.31      2.06 o 
   4   0  10        9.00       10.86      1.67 o 
   5   0  10      317.69      345.90      6.59 o 
   6   0  10        0.08       -1.13      1.64 o 
   7   0  10       13.24       12.24      2.59 o 
   8   0  10       12.02       13.67      3.88 o 
   0   1  10      264.37      268.15      3.76 o 
   1   1  10       99.75      112.65      1.77 o 
   2   1  10      209.35      212.66      2.59 o 
   3   1  10       85.06       87.32      1.92 o 
   4   1  10       27.79       27.58      1.56 o 
   5   1  10       82.21       83.19      2.47 o 
   6   1  10        1.06        1.72      1.29 o 
   7   1  10       29.33       30.23      2.69 o 
   8   1  10       12.91       10.65      2.46 o 
   0   2  10      201.51      219.06      3.45 o 
   1   2  10      289.63      307.01      2.98 o 
   2   2  10      136.78      154.92      2.37 o 
   3   2  10      519.79      506.78      4.49 o 
   4   2  10       17.49       16.83      1.29 o 
   5   2  10      259.57      268.14      3.75 o 
   6   2  10       17.97       19.17      1.80 o 
   7   2  10      133.29      138.69      3.82 o 
   8   2  10       12.74       11.99      2.35 o 
   0   3  10       80.15       99.93      3.14 o 
   1   3  10       59.98       60.24      1.73 o 
   2   3  10       42.39       54.15      1.48 o 
   3   3  10        3.54        3.18      0.94 o 
   4   3  10        6.76        6.61      1.14 o 
   5   3  10        2.04        2.61      1.29 o 
   6   3  10        0.43        0.32      1.41 o 
   7   3  10       66.55       63.43      2.94 o 
   8   3  10       79.78       75.25      3.83 o 
   0   4  10      156.69      163.65      3.07 o 
   1   4  10      215.33      208.93      2.44 o 
   2   4  10      723.19      747.87      5.56 o 
   3   4  10      474.04      449.42      4.36 o 
   4   4  10      215.98      202.62      3.34 o 
   5   4  10       72.48       73.86      2.83 o 
   6   4  10       47.75       50.97      2.40 o 
   7   4  10        8.30        7.05      1.87 o 
   8   4  10       14.90       12.84      2.45 o 
   0   5  10       24.39       21.13      1.55 o 
   1   5  10      111.67      122.73      1.92 o 
   2   5  10       59.42       61.10      1.59 o 
   3   5  10      285.23      280.14      3.33 o 
   4   5  10      319.18      303.90      4.02 o 
   5   5  10       80.78       79.89      2.54 o 
   6   5  10      156.55      143.17      3.55 o 
   7   5  10        2.13        3.86      1.89 o 
   8   5  10        1.58       -1.01      2.14 o 
   0   6  10      125.89      120.87      2.77 o 
   1   6  10       63.82       61.38      1.45 o 
   2   6  10        7.83        8.11      1.12 o 
   3   6  10       43.20       39.99      1.58 o 
   4   6  10      399.86      403.30      4.68 o 
   5   6  10      167.76      158.23      3.45 o 
   6   6  10        4.29        2.62      1.52 o 
   7   6  10       18.17       19.68      2.19 o 
   0   7  10       14.39       15.73      1.69 o 
   1   7  10       20.98       20.93      1.27 o 
   2   7  10      139.42      140.32      2.64 o 
   3   7  10       54.78       52.38      1.88 o 
   4   7  10        9.58        9.28      1.44 o 
   5   7  10        6.19        6.28      1.47 o 
   6   7  10       27.70       30.21      2.09 o 
   7   7  10        4.98        3.44      1.84 o 
   0   8  10       35.31       39.03      2.29 o 
   1   8  10        0.06       -0.24      0.98 o 
   2   8  10      205.47      200.85      3.38 o 
   3   8  10      113.69      115.56      2.72 o 
   4   8  10      242.64      232.81      3.67 o 
   5   8  10       11.20        8.11      1.66 o 
   6   8  10       70.06       72.37      2.97 o 
   7   8  10        1.98        0.28      1.83 o 
   0   9  10       12.59        7.50      1.73 o 
   1   9  10       73.80       82.17      2.12 o 
   2   9  10       35.61       30.06      1.78 o 
   3   9  10       37.07       38.12      1.94 o 
   4   9  10        1.34        0.09      1.24 o 
   5   9  10        5.49        5.64      1.60 o 
   6   9  10        2.37        1.59      1.69 o 
   0  10  10        1.44        1.14      1.63 o 
   1  10  10       33.21       34.99      1.71 o 
   2  10  10       46.87       45.42      2.05 o 
   3  10  10       10.55        7.39      1.50 o 
   4  10  10       18.11       21.17      1.76 o 
   5  10  10       52.64       49.98      2.55 o 
   6  10  10       57.86       59.46      3.04 o 
   0  11  10        5.41        3.62      1.86 o 
   1  11  10       59.78       54.97      2.04 o 
   2  11  10       10.91        9.44      1.51 o 
   3  11  10       17.06       17.80      1.79 o 
   4  11  10        6.48        8.11      1.59 o 
   5  11  10        9.17        8.98      1.81 o 
   0  12  10        4.58        3.21      1.94 o 
   1  12  10       13.39       10.55      1.50 o 
   2  12  10        3.47        2.25      1.43 o 
   3  12  10        0.93        2.55      1.53 o 
   4  12  10       16.60       20.76      2.01 o 
   5  12  10        0.99       -0.31      1.76 o 
   0  13  10       26.71       23.20      2.63 o 
   1  13  10        1.89        3.42      1.42 o 
   2  13  10        7.77        5.38      1.61 o 
   3  13  10       17.77       19.97      2.06 o 
   4  13  10        0.08        0.86      1.62 o 
   0  14  10        1.80        1.54      2.09 o 
   1  14  10        6.64        2.17      1.46 o 
   2  14  10        7.64        9.17      1.79 o 
   1   0  11       11.54       11.57      1.38 o 
   2   0  11        4.92        6.76      1.40 o 
   3   0  11       46.35       50.36      2.20 o 
   4   0  11        0.65        2.99      1.56 o 
   5   0  11      215.89      216.66      5.36 o 
   6   0  11        0.02        2.56      1.85 o 
   7   0  11        9.41        6.12      2.57 o 
   8   0  11        3.37        2.52      2.85 o 
   0   1  11      407.03      413.67      5.17 o 
   1   1  11       12.15       11.51      0.94 o 
   2   1  11      143.79      148.19      2.32 o 
   3   1  11        7.14        6.73      1.00 o 
   4   1  11       55.90       53.00      1.98 o 
   5   1  11        3.55        1.05      1.29 o 
   6   1  11       12.06        9.45      1.67 o 
   7   1  11       36.28       34.53      2.37 o 
   8   1  11       10.18       14.30      2.64 o 
   0   2  11      200.51      194.02      3.59 o 
   1   2  11      224.71      211.61      2.56 o 
   2   2  11      167.95      162.71      2.51 o 
   3   2  11      104.42       99.89      2.05 o 
   4   2  11       87.58       96.15      2.36 o 
   5   2  11       69.50       65.51      2.29 o 
   6   2  11       15.65       11.44      1.72 o 
   7   2  11      101.35       92.40      3.26 o 
   8   2  11       34.01       41.09      3.09 o 
   0   3  11       12.90       12.95      1.44 o 
   1   3  11      166.45      164.94      2.26 o 
   2   3  11       17.66       15.53      1.14 o 
   3   3  11       41.88       43.90      1.82 o 
   4   3  11       63.03       56.77      2.11 o 
   5   3  11       56.31       52.14      2.19 o 
   6   3  11       22.61       20.89      1.89 o 
   7   3  11        7.79        5.56      1.82 o 
   8   3  11        7.02       13.79      2.59 o 
   0   4  11      134.95      138.47      3.02 o 
   1   4  11       82.54       87.66      1.86 o 
   2   4  11      160.97      156.52      2.48 o 
   3   4  11       77.38       87.26      2.08 o 
   4   4  11      131.42      137.91      2.95 o 
   5   4  11       19.02       20.44      1.78 o 
   6   4  11        1.64       -0.61      1.44 o 
   7   4  11       21.21       27.55      2.46 o 
   0   5  11        5.78        4.22      1.25 o 
   1   5  11       29.11       29.81      1.18 o 
   2   5  11      392.45      387.99      3.71 o 
   3   5  11      185.63      185.49      2.85 o 
   4   5  11      271.83      267.52      4.41 o 
   5   5  11       64.28       63.44      2.42 o 
   6   5  11        5.10        1.34      1.52 o 
   7   5  11       34.91       41.98      2.92 o 
   0   6  11       11.75       11.04      1.61 o 
   1   6  11        0.41       -0.25      0.86 o 
   2   6  11      158.53      158.79      2.76 o 
   3   6  11      107.02      103.79      2.22 o 
   4   6  11       40.95       38.62      1.90 o 
   5   6  11       20.17       18.85      1.75 o 
   6   6  11        0.63       -1.04      1.48 o 
   7   6  11        1.41        0.21      1.70 o 
   0   7  11       42.83       42.03      2.39 o 
   1   7  11       27.17       30.38      1.46 o 
   2   7  11       92.12       85.52      2.40 o 
   3   7  11      158.41      147.60      2.87 o 
   4   7  11       22.93       22.56      1.72 o 
   5   7  11       36.40       38.57      2.17 o 
   6   7  11        9.00        5.08      1.63 o 
   7   7  11       12.50       11.31      1.97 o 
   0   8  11      126.24      125.08      3.64 o 
   1   8  11      110.01      108.79      2.31 o 
   2   8  11      170.02      162.15      3.17 o 
   3   8  11       87.09       84.07      2.56 o 
   4   8  11       82.58       81.50      2.72 o 
   5   8  11       14.95       10.73      1.89 o 
   6   8  11       37.84       47.35      2.65 o 
   0   9  11        2.16        3.42      1.69 o 
   1   9  11      111.89      111.67      2.43 o 
   2   9  11       39.57       37.82      2.08 o 
   3   9  11       40.59       41.17      2.08 o 
   4   9  11        2.58        0.76      1.31 o 
   5   9  11       35.67       29.64      2.33 o 
   6   9  11       74.96       85.03      3.30 o 
   0  10  11       87.97       71.94      3.27 o 
   1  10  11       47.97       59.00      2.08 o 
   2  10  11       30.55       28.35      1.94 o 
   3  10  11       15.26       13.97      1.68 o 
   4  10  11       21.76       21.59      1.88 o 
   5  10  11       22.24       23.66      2.16 o 
   0  11  11      103.46       95.93      3.72 o 
   1  11  11       17.06       14.64      1.52 o 
   2  11  11       26.59       25.93      1.89 o 
   3  11  11        4.04        2.16      1.48 o 
   4  11  11        7.63        4.67      1.52 o 
   5  11  11        5.92        9.11      1.90 o 
   0  12  11       10.20        9.73      2.18 o 
   1  12  11       10.59        8.02      1.48 o 
   2  12  11        1.14        0.44      1.46 o 
   3  12  11       11.67       11.44      1.82 o 
   4  12  11        2.37        3.46      1.61 o 
   0  13  11        3.20        0.40      2.00 o 
   1  13  11       16.69       20.65      1.81 o 
   2  13  11       12.26       13.52      1.86 o 
   3  13  11        7.10        5.80      1.92 o 
   0  14  11        2.31        0.44      2.16 o 
   1  14  11        1.82        0.64      1.49 o 
   0   0  12      744.90      703.68     11.74 o 
   1   0  12        6.86        9.45      1.45 o 
   2   0  12        0.38        0.10      1.28 o 
   3   0  12       58.71       61.56      2.49 o 
   4   0  12       29.89       23.46      2.20 o 
   5   0  12        1.41        0.78      1.88 o 
   6   0  12        0.05        0.73      2.07 o 
   7   0  12        5.24        3.59      2.56 o 
   0   1  12       19.91       18.07      1.85 o 
   1   1  12      398.29      390.49      3.80 o 
   2   1  12       14.60       11.40      1.13 o 
   3   1  12       85.37       94.84      2.08 o 
   4   1  12      138.46      119.30      2.60 o 
   5   1  12      137.11      138.02      3.29 o 
   6   1  12       63.00       61.48      2.76 o 
   7   1  12        9.67       11.50      1.92 o 
   0   2  12      428.51      431.18      5.38 o 
   1   2  12      113.69      117.13      2.16 o 
   2   2  12       49.19       53.80      1.74 o 
   3   2  12       18.10       20.47      1.36 o 
   4   2  12       18.20       15.82      1.39 o 
   5   2  12       86.35       73.60      2.88 o 
   6   2  12       59.40       59.87      2.67 o 
   7   2  12       14.15       12.32      2.62 o 
   0   3  12       79.46       82.01      2.57 o 
   1   3  12       93.70      103.45      2.07 o 
   2   3  12       43.76       44.71      1.55 o 
   3   3  12      177.26      184.99      3.12 o 
   4   3  12       11.25        9.08      1.31 o 
   5   3  12       29.60       28.05      2.07 o 
   6   3  12       16.88       18.08      1.95 o 
   7   3  12       18.42       17.58      2.19 o 
   0   4  12      284.72      266.22      4.18 o 
   1   4  12      283.07      279.41      3.11 o 
   2   4  12      141.62      140.50      2.72 o 
   3   4  12      108.30      103.19      2.40 o 
   4   4  12       55.81       52.96      1.90 o 
   5   4  12       21.74       16.50      1.79 o 
   6   4  12        2.40       -0.32      1.58 o 
   7   4  12       42.90       45.25      2.90 o 
   0   5  12       95.48       99.15      3.67 o 
   1   5  12      195.75      202.19      2.64 o 
   2   5  12       62.61       64.50      1.78 o 
   3   5  12       33.28       30.57      1.55 o 
   4   5  12      128.13      119.71      2.78 o 
   5   5  12       28.97       32.07      2.17 o 
   6   5  12        0.17        2.12      1.58 o 
   7   5  12        9.98       12.30      2.24 o 
   0   6  12      115.37      119.37      3.16 o 
   1   6  12      154.34      164.04      3.16 o 
   2   6  12        4.94        4.07      1.17 o 
   3   6  12       72.21       64.30      1.88 o 
   4   6  12        3.03        2.87      1.27 o 
   5   6  12       16.18       11.68      1.62 o 
   6   6  12        7.78        6.47      1.68 o 
   7   6  12        6.70        6.20      2.00 o 
   0   7  12       93.71      101.58      3.55 o 
   1   7  12       21.87       19.04      1.41 o 
   2   7  12       61.31       67.10      2.19 o 
   3   7  12       57.26       50.31      1.92 o 
   4   7  12        1.14        2.03      1.30 o 
   5   7  12        3.76        1.39      1.48 o 
   6   7  12       31.32       32.67      2.38 o 
   0   8  12       87.12       92.75      3.38 o 
   1   8  12      243.32      238.78      3.48 o 
   2   8  12      149.22      156.16      3.23 o 
   3   8  12      107.11      120.17      2.81 o 
   4   8  12        3.60        0.32      1.37 o 
   5   8  12        2.66        1.71      1.59 o 
   6   8  12        4.16        2.33      1.66 o 
   0   9  12      274.98      271.46      5.45 o 
   1   9  12       99.72       98.28      2.51 o 
   2   9  12       13.68       11.74      1.58 o 
   3   9  12       13.41       13.33      1.59 o 
   4   9  12       26.10       27.70      2.49 o 
   5   9  12       30.26       27.74      2.25 o 
   6   9  12       16.25       13.36      2.96 o 
   0  10  12       19.72       11.77      2.43 o 
   1  10  12       11.10        6.31      1.52 o 
   2  10  12        2.92        5.62      1.49 o 
   3  10  12       28.87       30.73      2.04 o 
   4  10  12        2.97        2.57      1.48 o 
   5  10  12       15.21       16.90      2.13 o 
   0  11  12        4.72        3.32      1.95 o 
   1  11  12       37.75       40.76      2.28 o 
   2  11  12       43.28       44.49      2.36 o 
   3  11  12       11.08        9.62      1.68 o 
   4  11  12        8.69        9.99      1.75 o 
   0  12  12        0.90        2.67      1.97 o 
   1  12  12        2.08        4.86      1.50 o 
   2  12  12       11.19        9.10      1.81 o 
   3  12  12       13.34       14.81      1.95 o 
   0  13  12        0.02       -0.88      2.02 o 
   1  13  12       26.38       22.38      1.99 o 
   2  13  12        8.01        8.21      2.61 o 
   1   0  13      252.48      253.70      4.34 o 
   2   0  13        4.43        5.13      1.65 o 
   3   0  13       15.43       10.96      1.71 o 
   4   0  13      130.00      124.11      3.92 o 
   5   0  13      143.60      131.72      4.74 o 
   6   0  13       17.83       15.96      2.93 o 
   7   0  13        3.58       11.24      2.98 o 
   0   1  13     1449.89     1461.58     14.10 o 
   1   1  13      122.83      122.94      2.29 o 
   2   1  13       16.01       17.87      1.42 o 
   3   1  13       16.42       15.97      1.30 o 
   4   1  13      154.79      124.64      2.76 o 
   5   1  13        9.06        5.70      1.66 o 
   6   1  13       34.84       38.69      2.46 o 
   7   1  13       31.33       30.08      2.47 o 
   0   2  13      596.54      563.23      7.60 o 
   1   2  13       58.18       54.28      1.69 o 
   2   2  13       38.98       45.77      1.81 o 
   3   2  13      155.53      145.57      2.68 o 
   4   2  13       21.18       15.44      1.46 o 
   5   2  13       78.51       66.82      2.76 o 
   6   2  13       14.09       12.99      1.88 o 
   7   2  13        9.99        5.25      1.80 o 
   0   3  13      125.91      113.22      3.41 o 
   1   3  13      106.63      115.72      2.58 o 
   2   3  13       30.27       26.46      1.85 o 
   3   3  13       28.53       20.47      1.52 o 
   4   3  13        7.49        7.76      1.47 o 
   5   3  13       33.65       33.47      2.15 o 
   6   3  13        6.66        6.21      1.82 o 
   7   3  13        9.82        6.11      2.05 o 
   0   4  13        7.81        5.08      1.63 o 
   1   4  13      725.61      718.81      5.87 o 
   2   4  13      220.96      213.86      3.11 o 
   3   4  13      174.51      173.33      3.06 o 
   4   4  13       15.37       13.37      1.60 o 
   5   4  13       34.04       31.53      2.16 o 
   6   4  13       12.17       10.14      1.99 o 
   7   4  13       14.40       11.17      2.23 o 
   0   5  13        0.06        0.32      1.58 o 
   1   5  13      101.22      106.83      2.49 o 
   2   5  13      181.34      180.17      2.79 o 
   3   5  13       11.94       14.27      1.38 o 
   4   5  13       88.89       72.63      2.40 o 
   5   5  13        3.99        1.32      1.55 o 
   6   5  13       30.77       30.15      2.35 o 
   0   6  13       33.06       32.90      2.24 o 
   1   6  13      163.98      174.00      2.87 o 
   2   6  13       29.44       27.37      1.69 o 
   3   6  13       22.95       25.80      1.71 o 
   4   6  13       13.00       12.58      1.57 o 
   5   6  13       30.09       26.84      2.03 o 
   6   6  13       15.61       18.19      2.08 o 
   0   7  13      864.46      900.35     10.08 o 
   1   7  13      293.81      313.36      4.42 o 
   2   7  13       37.30       38.62      1.86 o 
   3   7  13       50.65       51.65      1.99 o 
   4   7  13        5.39        3.44      1.45 o 
   5   7  13       17.00       16.00      1.87 o 
   6   7  13       30.58       30.54      2.40 o 
   0   8  13      903.94      952.15     10.66 o 
   1   8  13       13.25       15.76      1.51 o 
   2   8  13      184.13      198.22      3.44 o 
   3   8  13        4.17        2.16      1.28 o 
   4   8  13       46.90       46.74      2.37 o 
   5   8  13       12.16       11.82      1.88 o 
   0   9  13      249.82      258.13      6.11 o 
   1   9  13       50.52       62.82      2.22 o 
   2   9  13       49.24       52.48      2.37 o 
   3   9  13       30.89       32.98      1.98 o 
   4   9  13       33.81       39.60      2.35 o 
   5   9  13        3.86        3.42      1.72 o 
   0  10  13       45.89       42.32      2.91 o 
   1  10  13      275.22      278.99      4.16 o 
   2  10  13        8.61        8.11      1.70 o 
   3  10  13       34.60       34.52      2.13 o 
   4  10  13        0.36        0.76      1.58 o 
   0  11  13        3.46        1.79      1.97 o 
   1  11  13        3.63        1.57      1.42 o 
   2  11  13        3.52        1.96      1.63 o 
   3  11  13        2.24        0.36      1.56 o 
   4  11  13        0.14       -1.47      1.61 o 
   0  12  13        0.02       -1.62      1.96 o 
   1  12  13       43.05       40.02      2.25 o 
   2  12  13       60.88       61.79      2.89 o 
   3  12  13        1.49        0.49      1.65 o 
   0  13  13        9.37       10.94      2.50 o 
   1  13  13       46.49       44.19      2.55 o 
   0   0  14        2.93        0.52      2.74 o 
   1   0  14      106.48      114.37      4.46 o 
   2   0  14       31.89       34.49      2.46 o 
   3   0  14        1.35        2.84      1.59 o 
   4   0  14       66.52       62.80      3.20 o 
   5   0  14        0.11        2.43      2.36 o 
   6   0  14        0.02       -0.95      2.36 o 
   7   0  14       14.70       12.36      3.14 o 
   0   1  14       46.09       40.13      2.98 o 
   1   1  14       47.22       49.44      1.81 o 
   2   1  14        8.27        6.91      1.29 o 
   3   1  14       50.78       45.11      1.76 o 
   4   1  14       50.18       44.70      2.35 o 
   5   1  14        9.00        7.94      1.76 o 
   6   1  14        7.43        8.39      1.92 o 
   7   1  14       11.97       10.86      2.10 o 
   0   2  14       64.86       70.58      3.57 o 
   1   2  14     1132.09     1090.59      8.08 o 
   2   2  14       30.09       27.83      1.73 o 
   3   2  14      169.09      154.20      3.00 o 
   4   2  14       23.30       23.15      2.21 o 
   5   2  14      162.81      156.76      3.89 o 
   6   2  14       14.73       14.81      1.97 o 
   7   2  14        2.48        4.45      2.14 o 
   0   3  14     2067.55     2086.18     19.24 o 
   1   3  14      143.26      143.99      2.82 o 
   2   3  14       27.73       26.24      2.03 o 
   3   3  14      219.42      201.58      3.54 o 
   4   3  14      211.92      199.47      3.78 o 
   5   3  14       90.92       90.62      3.08 o 
   6   3  14        3.18        3.87      1.80 o 
   0   4  14        4.47        6.35      1.95 o 
   1   4  14      444.56      441.50      4.75 o 
   2   4  14      214.70      211.82      3.37 o 
   3   4  14      158.79      160.08      3.09 o 
   4   4  14      111.99       96.21      2.84 o 
   5   4  14        3.10        2.22      1.57 o 
   6   4  14       12.96       11.82      2.06 o 
   0   5  14      987.74      987.21     11.04 o 
   1   5  14      188.60      191.38      3.21 o 
   2   5  14      130.12      131.40      3.24 o 
   3   5  14      100.79      101.27      2.45 o 
   4   5  14       48.11       49.53      2.32 o 
   5   5  14       21.78       16.24      1.94 o 
   6   5  14        5.19        2.15      1.77 o 
   0   6  14       93.04      102.63      3.51 o 
   1   6  14      191.86      202.96      3.18 o 
   2   6  14       57.55       61.30      2.16 o 
   3   6  14       49.23       47.39      2.05 o 
   4   6  14       36.80       38.73      2.08 o 
   5   6  14        2.02       -0.70      1.77 o 
   6   6  14       15.90       18.09      2.16 o 
   0   7  14        7.79        6.63      2.07 o 
   1   7  14        5.62        6.30      1.60 o 
   2   7  14       29.83       28.35      1.86 o 
   3   7  14       14.60       15.90      1.68 o 
   4   7  14        0.11        1.34      1.44 o 
   5   7  14       18.73       20.32      2.04 o 
   0   8  14       22.67       18.59      2.47 o 
   1   8  14      292.71      294.53      4.66 o 
   2   8  14       99.98      106.67      2.97 o 
   3   8  14       42.31       45.48      2.24 o 
   4   8  14        6.71        5.38      1.63 o 
   5   8  14        4.82        3.77      1.71 o 
   0   9  14       12.08        9.33      2.27 o 
   1   9  14      137.18      139.31      3.53 o 
   2   9  14      171.07      186.33      3.93 o 
   3   9  14       11.31       12.68      1.64 o 
   4   9  14       18.07       16.51      1.97 o 
   0  10  14       54.15       56.87      3.46 o 
   1  10  14       24.08       23.85      2.44 o 
   2  10  14       80.27       86.47      3.07 o 
   3  10  14        6.06        8.20      1.61 o 
   4  10  14       13.78       15.94      2.04 o 
   0  11  14       91.17       86.74      5.06 o 
   1  11  14       40.07       47.12      2.54 o 
   2  11  14       60.46       64.26      2.89 o 
   3  11  14        9.33        8.70      1.78 o 
   0  12  14       54.93       63.48      4.66 o 
   1  12  14       41.14       39.87      2.53 o 
   1   0  15      558.22      564.39      8.34 o 
   2   0  15        0.33       -1.64      1.73 o 
   3   0  15       61.63       56.01      3.17 o 
   4   0  15        8.35        7.97      2.13 o 
   5   0  15       18.98       18.01      3.10 o 
   6   0  15        2.60        1.55      2.60 o 
   0   1  15      350.16      361.01      7.18 o 
   1   1  15      130.35      145.58      2.83 o 
   2   1  15       63.19       61.10      2.27 o 
   3   1  15       23.70       20.98      1.79 o 
   4   1  15       97.03       81.53      2.65 o 
   5   1  15       48.39       43.76      2.62 o 
   6   1  15        4.33        3.46      1.91 o 
   0   2  15       50.08       53.69      3.34 o 
   1   2  15      276.47      277.16      3.81 o 
   2   2  15      157.76      152.81      3.33 o 
   3   2  15       18.57       14.48      1.55 o 
   4   2  15       68.03       61.42      2.67 o 
   5   2  15       13.24       11.03      2.02 o 
   6   2  15       55.28       50.32      2.96 o 
   0   3  15      109.62      109.86      4.33 o 
   1   3  15       35.35       40.59      2.07 o 
   2   3  15       34.19       33.14      2.03 o 
   3   3  15       11.97        8.63      1.55 o 
   4   3  15       27.41       21.84      2.07 o 
   5   3  15        5.97        1.71      1.71 o 
   6   3  15       27.96       24.64      2.43 o 
   0   4  15       13.01       10.93      2.29 o 
   1   4  15      533.63      541.62      6.10 o 
   2   4  15       44.67       44.89      2.25 o 
   3   4  15       24.16       18.35      1.95 o 
   4   4  15       32.80       37.77      2.16 o 
   5   4  15       82.69       82.02      3.10 o 
   6   4  15       26.75       24.36      2.42 o 
   0   5  15      329.55      331.53      6.09 o 
   1   5  15       31.22       32.27      2.48 o 
   2   5  15       12.85       14.33      1.54 o 
   3   5  15       26.24       23.50      1.83 o 
   4   5  15       13.61        9.83      1.75 o 
   5   5  15        4.47        2.52      1.67 o 
   0   6  15      330.35      335.35      5.94 o 
   1   6  15       66.24       57.72      2.32 o 
   2   6  15       80.36       84.66      2.53 o 
   3   6  15        4.79        1.94      1.50 o 
   4   6  15       35.50       39.67      2.37 o 
   5   6  15        1.68        0.61      1.65 o 
   0   7  15       82.86       80.15      3.56 o 
   1   7  15       79.49       88.33      2.93 o 
   2   7  15       68.45       66.65      2.56 o 
   3   7  15       11.99        9.93      1.77 o 
   4   7  15       32.63       27.46      2.13 o 
   5   7  15       60.27       62.57      2.88 o 
   0   8  15       75.43       80.73      3.71 o 
   1   8  15       77.20       87.12      3.04 o 
   2   8  15       52.51       47.09      2.43 o 
   3   8  15       10.97        8.08      1.71 o 
   4   8  15        3.51        7.44      1.71 o 
   0   9  15        3.75        2.77      2.11 o 
   1   9  15      185.96      181.70      4.90 o 
   2   9  15      131.73      140.56      3.62 o 
   3   9  15       14.15       15.72      2.18 o 
   4   9  15        5.39        6.54      1.83 o 
   0  10  15        1.15        4.26      2.17 o 
   1  10  15       30.96       35.41      2.47 o 
   2  10  15       11.06       11.78      1.98 o 
   3  10  15       66.21       64.47      2.84 o 
   0  11  15       59.43       68.08      3.87 o 
   1  11  15        5.33        3.49      1.75 o 
   2  11  15       10.42        8.92      1.92 o 
   0   0  16        3.34        5.59      3.08 o 
   1   0  16       15.97       11.61      2.13 o 
   2   0  16       91.36       87.98      4.33 o 
   3   0  16       16.76        9.89      2.20 o 
   4   0  16        0.50        3.72      2.36 o 
   5   0  16        5.88        4.90      2.92 o 
   6   0  16        1.62       -0.30      2.66 o 
   0   1  16       40.83       41.70      3.18 o 
   1   1  16      194.99      195.90      3.42 o 
   2   1  16        0.10        0.22      1.37 o 
   3   1  16       30.09       28.05      2.02 o 
   4   1  16       13.90       12.37      1.89 o 
   5   1  16       28.68       26.94      2.68 o 
   6   1  16        0.78       -0.35      1.87 o 
   0   2  16       34.02       26.67      3.00 o 
   1   2  16       10.81       11.43      1.70 o 
   2   2  16        3.51        6.46      1.56 o 
   3   2  16      147.33      132.13      3.50 o 
   4   2  16       23.76       19.70      2.25 o 
   5   2  16        3.38        3.87      1.97 o 
   0   3  16        3.84        4.31      2.13 o 
   1   3  16      281.03      295.50      4.77 o 
   2   3  16       43.19       40.01      2.27 o 
   3   3  16        1.89       -0.73      1.52 o 
   4   3  16       63.20       57.10      3.02 o 
   5   3  16       19.96       20.29      2.44 o 
   0   4  16       41.60       47.50      3.39 o 
   1   4  16      113.34      123.88      3.28 o 
   2   4  16       70.69       62.13      2.67 o 
   3   4  16       50.35       49.49      2.58 o 
   4   4  16        4.47        6.19      1.77 o 
   5   4  16       13.67       17.21      2.19 o 
   0   5  16        3.96        1.74      2.08 o 
   1   5  16       10.56        7.66      1.79 o 
   2   5  16       64.73       66.17      2.64 o 
   3   5  16       14.18       11.24      1.73 o 
   4   5  16       11.84       13.16      1.91 o 
   5   5  16       11.58       11.98      2.20 o 
   0   6  16        1.67        0.16      1.97 o 
   1   6  16       19.42       20.33      1.90 o 
   2   6  16       53.00       54.37      2.27 o 
   3   6  16        5.28        3.65      1.66 o 
   4   6  16        8.24        7.74      1.88 o 
   5   6  16        1.82        0.07      2.11 o 
   0   7  16       13.65       11.05      2.50 o 
   1   7  16       56.39       57.15      2.70 o 
   2   7  16       64.15       62.07      2.63 o 
   3   7  16        5.69        5.57      1.82 o 
   4   7  16       17.06       21.20      2.27 o 
   0   8  16        0.10       -2.11      2.11 o 
   1   8  16       52.33       49.37      2.68 o 
   2   8  16       20.17       26.07      2.14 o 
   3   8  16       28.37       25.20      2.42 o 
   4   8  16       29.68       36.17      3.42 o 
   0   9  16       33.70       39.26      3.24 o 
   1   9  16       64.75       74.99      3.15 o 
   2   9  16       33.58       39.48      2.50 o 
   3   9  16        2.72        1.59      1.94 o 
   0  10  16       66.70       72.73      3.93 o 
   1  10  16        4.27        2.15      2.25 o 
   2  10  16       58.25       62.28      3.20 o 
   1   0  17        8.72        8.17      2.75 o 
   2   0  17        0.20        0.20      2.31 o 
   3   0  17        3.76       -0.66      2.17 o 
   4   0  17       30.70       20.23      3.33 o 
   5   0  17        0.01       -1.51      2.79 o 
   0   1  17       31.67       29.01      2.97 o 
   1   1  17        2.36       -0.97      1.54 o 
   2   1  17       54.63       56.38      2.75 o 
   3   1  17       11.62       10.61      1.85 o 
   4   1  17        5.81        6.20      1.98 o 
   5   1  17        2.90        1.90      2.22 o 
   0   2  17       66.53       65.84      3.78 o 
   1   2  17       61.24       69.17      3.12 o 
   2   2  17       17.87       19.02      2.28 o 
   3   2  17       21.43       21.00      2.10 o 
   4   2  17       12.50       15.24      2.74 o 
   5   2  17        4.68        1.93      2.18 o 
   0   3  17       58.96       65.70      3.80 o 
   1   3  17      138.14      142.54      3.78 o 
   2   3  17       53.76       52.23      2.58 o 
   3   3  17       74.57       78.87      3.07 o 
   4   3  17        8.88        4.95      2.07 o 
   5   3  17        4.63       -0.56      2.08 o 
   0   4  17       47.07       44.27      3.38 o 
   1   4  17       91.42       94.39      3.05 o 
   2   4  17        2.37        0.09      1.53 o 
   3   4  17        8.69        4.54      1.74 o 
   4   4  17       17.25       15.18      2.28 o 
   0   5  17       25.87       23.14      2.99 o 
   1   5  17       43.29       44.86      2.59 o 
   2   5  17       15.35       11.46      1.83 o 
   3   5  17       16.02       13.90      1.95 o 
   4   5  17       10.41        9.41      1.98 o 
   0   6  17        0.00       -1.73      2.43 o 
   1   6  17        2.56        0.88      1.55 o 
   2   6  17        2.00        1.49      1.59 o 
   3   6  17        2.75        2.01      1.72 o 
   4   6  17        3.82        4.51      1.94 o 
   0   7  17       19.49       21.24      2.87 o 
   1   7  17       24.57       29.72      2.32 o 
   2   7  17        0.01       -1.38      1.66 o 
   3   7  17       28.34       30.07      2.56 o 
   0   8  17       16.04       14.56      2.76 o 
   1   8  17        2.37        1.53      1.73 o 
   2   8  17       17.58       18.13      2.07 o 
   0   9  17       11.84        5.67      2.55 o 
   1   9  17       25.08       28.07      2.47 o 
   0   0  18       17.11       15.54      3.78 o 
   1   0  18        5.33        6.92      2.84 o 
   2   0  18        9.59        6.17      2.69 o 
   3   0  18       27.06       29.77      3.23 o 
   4   0  18        0.24       -2.28      2.55 o 
   0   1  18        8.45        4.29      2.33 o 
   1   1  18        2.74        2.84      1.89 o 
   2   1  18       14.45       18.24      2.24 o 
   3   1  18        0.73        2.50      1.78 o 
   4   1  18        1.19        0.18      2.02 o 
   0   2  18       17.61       19.08      2.86 o 
   1   2  18        1.53        2.83      1.94 o 
   2   2  18       16.36       13.38      2.03 o 
   3   2  18       66.92       62.50      3.02 o 
   4   2  18        5.58        6.45      2.21 o 
   0   3  18       94.61      103.75      4.57 o 
   1   3  18      112.29      135.87      3.88 o 
   2   3  18        9.77       12.04      1.98 o 
   3   3  18       11.61       13.81      2.16 o 
   4   3  18        8.84       10.00      2.31 o 
   0   4  18        0.52        0.00      2.18 o 
   1   4  18       14.76       13.67      2.01 o 
   2   4  18        5.21        2.96      1.78 o 
   3   4  18        9.95        7.78      1.99 o 
   4   4  18        3.43        4.21      2.30 o 
   0   5  18        0.89        0.20      2.27 o 
   1   5  18        5.35        4.98      1.86 o 
   2   5  18        3.36        1.25      1.73 o 
   3   5  18        0.42       -1.13      1.64 o 
   0   6  18        3.60        1.31      2.25 o 
   1   6  18        5.56        6.82      1.75 o 
   2   6  18        6.57        5.81      1.90 o 
   3   6  18        2.55        4.02      1.88 o 
   0   7  18        0.00       -2.24      2.24 o 
   1   7  18        1.57       -0.73      1.71 o 
   2   7  18        3.20       -0.36      2.05 o 
   0   8  18        2.55        4.62      3.15 o 
   1   0  19        1.05       -0.62      2.73 o 
   2   0  19        4.38       -0.34      2.66 o 
   3   0  19       25.01       25.11      4.04 o 
   0   1  19        6.91        4.96      2.44 o 
   1   1  19        9.22        5.16      2.08 o 
   2   1  19       13.30       15.45      2.30 o 
   3   1  19       13.22       10.83      2.64 o 
   0   2  19       13.05       15.58      2.83 o 
   1   2  19       36.29       30.68      2.96 o 
   2   2  19       20.47       20.38      2.50 o 
   3   2  19       78.46       91.82      3.71 o 
   0   3  19       35.11       34.53      3.36 o 
   1   3  19        8.12       11.34      2.45 o 
   2   3  19       89.96      107.02      3.91 o 
   3   3  19      124.35      144.31      4.41 o 
   0   4  19        5.12        4.28      2.49 o 
   1   4  19       28.62       32.02      2.83 o 
   2   4  19        1.71        0.50      1.83 o 
   0   5  19        5.23       10.72      3.52 o 
   1   5  19       10.09        8.24      2.11 o 
   2   5  19       15.30       18.82      2.20 o 
   0   6  19        5.76        2.87      2.86 o 
   1   6  19       16.32       17.75      2.19 o 
   0   0  20        1.97        1.94      3.49 o 
   1   0  20        2.27        4.92      3.14 o 
   2   0  20        0.49       -1.74      3.80 o 
   0   1  20        3.87        3.71      2.63 o 
   1   1  20        0.81       -1.68      1.97 o 
   0   2  20        1.50       -0.48      3.34 o 
   1   2  20        5.52        8.93      2.33 o 
   0   3  20       10.91       14.17      3.51 o 
   1   3  20       37.80       39.48      3.31 o 
                                                 
